# Supplementary material for: catena-Poly[[[diaqua­(1,10-phenanthroline-κ2 N,N′)cobalt(II)]-μ-1H-benzimidazole-5,6-dicarboxyl­ato-κ2 N 3:O 6] sesquihydrate}
Source: Acta Crystallogr Sect E Struct Rep Online. 2012 Nov 3;68(Pt 12):m1440–1. doi: 10.1107/S1600536812043760 (PMC3588709; doi:10.1107/S1600536812043760)
Supplement: Supplementary file 1 [file e-68-m1440-sup1.cif]

##############################################################################
#                                                                            #
# This CIF contains the data in a paper accepted for publication in          #
# Acta Crystallographica Section E. It conforms to the requirements of       #
# Notes for Authors for Acta Crystallographica Section E, and has been       #
# peer reviewed under the auspices of the IUCr Commission on Journals.       #
#                                                                            #
# Full details of the Crystallographic Information File format               #
# are given in the paper "The Crystallographic Information File (CIF):       #
# a New Standard Archive File for Crystallography" by S. R. Hall, F. H.      #
# Allen and I. D. Brown [Acta Cryst. (1991), A47, 655-685].                  #
#                                                                            #
# The current version of the core CIF dictionary is obtainable from          #
# ftp://ftp.iucr.org/pub/cif_core.dic.                                       #
#                                                                            #
# Software is freely available for graphical display of the structure(s)     #
# in this CIF. For information consult the CIF software page                 #
# http://www.iucr.org/resources/cif/software.                                #
#                                                                            #
# This file may be used for bona fide research purposes within the           #
# scientific community so long as proper attribution is given to the journal # 
# article from which it was obtained.                                        #
#                                                                            #
##############################################################################
data_global
_audit_creation_method     'SHELXL-97'
_journal_date_recd_electronic     2012-09-17
_journal_date_accepted     2012-10-22
_journal_name_full     'Acta Crystallographica, Section E'
_journal_year     2012
_journal_volume     68
_journal_issue     12
_journal_page_first     m1440
_journal_page_last     m1441
_journal_paper_category     QM
_journal_paper_doi     10.1107/S1600536812043760
_journal_coeditor_code     ZQ2183
_publ_contact_author_name     'Min Chen'
_publ_contact_author_address
;
School of Chemistry and Chemical Engineering, Jiangsu University,
Zhenjiang 212013, People's Republic of China
;
_publ_contact_author_email     'chenmin3226@sina.com'
_publ_contact_author_fax     ?
_publ_contact_author_phone     ?
_publ_section_title
;\
<i>catena</i>-Poly[[[diaqua(1,10-phenanthroline-\k^2^<i>N</i>,<i>N</i>')\
cobalt(II)]-\m-1<i>H</i>-benzimidazole-5,6-dicarboxylato-\k^2^<i>N</i>^3^:\
<i>O</i>^6^] sesquihydrate}
;
loop_
    _publ_author_name
    _publ_author_address
    'Dong-Bo Xu'
;
School of Chemistry and Chemical Engineering, Jiangsu University,
Zhenjiang 212013, People's Republic of China
;
    'Yu Fang'
;
School of Chemistry and Chemical Engineering, Jiangsu University,
Zhenjiang 212013, People's Republic of China
;
    'De-Li Jiang'
;
School of Chemistry and Chemical Engineering, Jiangsu University,
Zhenjiang 212013, People's Republic of China
;
    'Yu Zhu'
;
School of Chemistry and Chemical Engineering, Jiangsu University,
Zhenjiang 212013, People's Republic of China
;
    'Min Chen'
;
School of Chemistry and Chemical Engineering, Jiangsu University,
Zhenjiang 212013, People's Republic of China
;
data_I
_audit_creation_method     'SHELXTL (Sheldrick, 2008)'
_chemical_name_systematic
;
<i>catena</i>-Poly[[[diaqua(1,10-phenanthroline-
\k^2^<i>N</i>,<i>N</i>')cobalt(II)]-\m-1<i>H</i>-benzimidazole-5,6-
dicarboxylato-\k^2^<i>N</i>^3^:<i>O</i>^6^] sesquihydrate}
;
_chemical_name_common     ?
_chemical_formula_moiety     'C21 H16 Co N4 O6, 1.5(H2 O)'
_chemical_formula_sum     'C21 H19 Co1 N4 O7.5'
_chemical_formula_iupac     '[Co (C9 H4 N2 O4) (C12 H8 N2) (H2 O)2], 1.5H2 O'
_chemical_formula_weight     506.33
_chemical_melting_point     ?
_symmetry_cell_setting     monoclinic
_symmetry_space_group_name_H-M     'P 21/c'
_symmetry_space_group_name_Hall     '-P 2ybc'
loop_
    _symmetry_equiv_pos_as_xyz
    'x, y, z'
    '-x, y+1/2, -z+1/2'
    '-x, -y, -z'
    'x, -y-1/2, z-1/2'
_cell_length_a     9.7250(11)
_cell_length_b     11.3956(13)
_cell_length_c     19.296(2)
_cell_angle_alpha     90.00
_cell_angle_beta     103.109(2)
_cell_angle_gamma     90.00
_cell_volume     2082.7(4)
_cell_formula_units_Z     4
_cell_measurement_reflns_used     4850
_cell_measurement_theta_min     2.1
_cell_measurement_theta_max     27.5
_cell_measurement_temperature     173(2)
_exptl_crystal_description     prism
_exptl_crystal_colour     red
_exptl_crystal_size_max     0.30
_exptl_crystal_size_mid     0.24
_exptl_crystal_size_min     0.20
_exptl_crystal_density_diffrn     1.615
_exptl_crystal_density_meas     ?
_exptl_crystal_density_method     'not measured'
_exptl_crystal_F_000     1040
_exptl_absorpt_coefficient_mu     0.881
_exptl_absorpt_correction_type     multi-scan
_exptl_absorpt_process_details     '(CrystalClear; Rigaku, 2008)'
_exptl_absorpt_correction_T_min     0.776
_exptl_absorpt_correction_T_max     0.838
_exptl_special_details     ?
_diffrn_ambient_temperature     173(2)
_diffrn_radiation_type     MoK\a
_diffrn_radiation_wavelength     0.71073
_diffrn_radiation_source     'fine-focus sealed tube'
_diffrn_radiation_monochromator     graphite
_diffrn_measurement_device_type     'Rigaku Saturn724+'
_diffrn_measurement_method     \w
_diffrn_detector_area_resol_mean     ?
_diffrn_reflns_number     17888
_diffrn_reflns_av_R_equivalents     0.0425
_diffrn_reflns_av_sigmaI/netI     0.0427
_diffrn_reflns_theta_min     2.09
_diffrn_reflns_theta_max     27.52
_diffrn_reflns_theta_full     27.52
_diffrn_measured_fraction_theta_max     0.999
_diffrn_measured_fraction_theta_full     0.999
_diffrn_reflns_limit_h_min     -11
_diffrn_reflns_limit_h_max     12
_diffrn_reflns_limit_k_min     -14
_diffrn_reflns_limit_k_max     14
_diffrn_reflns_limit_l_min     -25
_diffrn_reflns_limit_l_max     25
_diffrn_standards_number     .
_diffrn_standards_interval_count     .
_diffrn_standards_interval_time     .
_diffrn_standards_decay_%     ?
_refine_special_details
;
 Refinement of F^2^ against ALL reflections.  The weighted R-factor wR and
 goodness of fit S are based on F^2^, conventional R-factors R are based
 on F, with F set to zero for negative F^2^. The threshold expression of
 F^2^ > 2sigma(F^2^) is used only for calculating R-factors(gt) etc. and is
 not relevant to the choice of reflections for refinement.  R-factors based
 on F^2^ are statistically about twice as large as those based on F, and R-
 factors based on ALL data will be even larger.
;
_reflns_number_total     4797
_reflns_number_gt     3761
_reflns_threshold_expression     I>2sigma(I)
_refine_ls_structure_factor_coef     Fsqd
_refine_ls_matrix_type     full
_refine_ls_R_factor_all     0.0517
_refine_ls_R_factor_gt     0.0360
_refine_ls_wR_factor_gt     0.0823
_refine_ls_wR_factor_ref     0.0895
_refine_ls_goodness_of_fit_ref     1.048
_refine_ls_restrained_S_all     1.047
_refine_ls_number_reflns     4796
_refine_ls_number_parameters     331
_refine_ls_number_restraints     12
_refine_ls_hydrogen_treatment     constr
_refine_ls_weighting_scheme     calc
_refine_ls_weighting_details
              'w=1/[\s^2^(Fo^2^)+(0.0355P)^2^+1.1164P] where P=(Fo^2^+2Fc^2^)/3'
_atom_sites_solution_hydrogens     geom
_atom_sites_solution_primary     direct
_atom_sites_solution_secondary     difmap
_refine_ls_shift/su_max     0.002
_refine_ls_shift/su_mean     0.000
_refine_diff_density_max     0.418
_refine_diff_density_min     -0.492
_refine_ls_extinction_method     none
_refine_ls_extinction_coef     ?
loop_
    _atom_type_symbol
    _atom_type_description
    _atom_type_scat_dispersion_real
    _atom_type_scat_dispersion_imag
    _atom_type_scat_source
    'C' 'C' 0.0033 0.0016
                         'International Tables Vol C Tables 4.2.6.8 and 6.1.1.4'
    'H' 'H' 0.0000 0.0000
                         'International Tables Vol C Tables 4.2.6.8 and 6.1.1.4'
    'N' 'N' 0.0061 0.0033
                         'International Tables Vol C Tables 4.2.6.8 and 6.1.1.4'
    'O' 'O' 0.0106 0.0060
                         'International Tables Vol C Tables 4.2.6.8 and 6.1.1.4'
    'Co' 'Co' 0.3494 0.9721
                         'International Tables Vol C Tables 4.2.6.8 and 6.1.1.4'
_computing_data_collection     'CrystalClear (Rigaku, 2008)'
_computing_cell_refinement     'CrystalClear (Rigaku, 2008)'
_computing_data_reduction     'CrystalClear (Rigaku, 2008)'
_computing_structure_solution     'SHELXS97 (Sheldrick, 2008)'
_computing_structure_refinement     'SHELXL97 (Sheldrick, 2008)'
_computing_molecular_graphics     'SHELXTL (Sheldrick, 2008)'
_computing_publication_material     'SHELXTL (Sheldrick, 2008)'
loop_
    _atom_site_type_symbol
    _atom_site_label
    _atom_site_fract_x
    _atom_site_fract_y
    _atom_site_fract_z
    _atom_site_U_iso_or_equiv
    _atom_site_adp_type
    _atom_site_calc_flag
    _atom_site_refinement_flags
    _atom_site_occupancy
    _atom_site_symmetry_multiplicity
    _atom_site_disorder_assembly
    _atom_site_disorder_group
    C C1 1.3426(2) 0.48546(18) 0.68601(11) 0.0196(4) Uani d . 1 1 . .
    H H1 1.4358 0.4878 0.6816 0.023 Uiso calc R 1 1 . .
    C C2 1.1479(2) 0.42156(18) 0.71347(10) 0.0162(4) Uani d . 1 1 . .
    C C3 1.1260(2) 0.53227(18) 0.68112(10) 0.0158(4) Uani d . 1 1 . .
    C C4 1.0404(2) 0.36045(18) 0.73494(11) 0.0184(4) Uani d . 1 1 . .
    H H4 1.0562 0.2867 0.7559 0.022 Uiso calc R 1 1 . .
    C C5 0.9938(2) 0.58516(18) 0.66973(10) 0.0166(4) Uani d . 1 1 . .
    H H5 0.9779 0.6581 0.6478 0.020 Uiso calc R 1 1 . .
    C C6 0.8856(2) 0.52623(18) 0.69192(10) 0.0155(4) Uani d . 1 1 . .
    C C7 0.9086(2) 0.41394(18) 0.72378(10) 0.0162(4) Uani d . 1 1 . .
    C C8 0.7474(2) 0.59071(19) 0.68525(11) 0.0202(4) Uani d . 1 1 . .
    C C9 0.7931(2) 0.34525(17) 0.74648(11) 0.0173(4) Uani d . 1 1 . .
    C C10 0.9568(2) 0.1841(2) 0.99354(12) 0.0285(5) Uani d . 1 1 . .
    H H10 0.9609 0.1120 0.9715 0.034 Uiso calc R 1 1 . .
    C C11 1.0612(3) 0.2105(3) 1.05439(13) 0.0372(6) Uani d . 1 1 . .
    H H11 1.1333 0.1573 1.0717 0.045 Uiso calc R 1 1 . .
    C C12 1.0563(3) 0.3156(3) 1.08825(13) 0.0393(7) Uani d . 1 1 . .
    H H12 1.1254 0.3346 1.1285 0.047 Uiso calc R 1 1 . .
    C C13 0.9455(3) 0.3945(2) 1.06151(12) 0.0327(6) Uani d . 1 1 . .
    C C14 0.8459(2) 0.3620(2) 0.99951(11) 0.0243(5) Uani d . 1 1 . .
    C C15 0.9306(3) 0.5065(3) 1.09338(13) 0.0416(7) Uani d . 1 1 . .
    H H15 0.9968 0.5290 1.1340 0.050 Uiso calc R 1 1 . .
    C C16 0.7329(2) 0.4407(2) 0.96903(11) 0.0242(5) Uani d . 1 1 . .
    C C17 0.8237(3) 0.5794(3) 1.06611(14) 0.0420(7) Uani d . 1 1 . .
    H H17 0.8160 0.6504 1.0887 0.050 Uiso calc R 1 1 . .
    C C18 0.7208(3) 0.5495(2) 1.00241(13) 0.0310(6) Uani d . 1 1 . .
    C C19 0.6081(3) 0.6230(2) 0.96966(15) 0.0392(6) Uani d . 1 1 . .
    H H19 0.5964 0.6958 0.9894 0.047 Uiso calc R 1 1 . .
    C C20 0.5165(3) 0.5876(2) 0.90918(15) 0.0380(6) Uani d . 1 1 . .
    H H20 0.4416 0.6354 0.8875 0.046 Uiso calc R 1 1 . .
    C C21 0.5363(3) 0.4778(2) 0.87982(13) 0.0321(6) Uani d . 1 1 . .
    H H21 0.4731 0.4545 0.8384 0.039 Uiso calc R 1 1 . .
    N N1 1.28761(18) 0.39420(15) 0.71539(9) 0.0195(4) Uani d . 1 1 . .
    H H1A 1.3311 0.3310 0.7321 0.023 Uiso calc R 1 1 . .
    N N2 1.25154(17) 0.57083(15) 0.66427(9) 0.0172(4) Uani d . 1 1 . .
    N N3 0.85195(19) 0.25700(17) 0.96580(9) 0.0220(4) Uani d . 1 1 . .
    N N4 0.64096(19) 0.40575(16) 0.90847(9) 0.0237(4) Uani d . 1 1 . .
    O O1 0.71519(16) 0.66394(16) 0.63497(9) 0.0359(4) Uani d . 1 1 . .
    O O2 0.67695(16) 0.57174(14) 0.73083(8) 0.0279(4) Uani d . 1 1 . .
    O O3 0.68891(16) 0.31022(14) 0.69976(8) 0.0250(4) Uani d . 1 1 . .
    O O4 0.81500(15) 0.32296(12) 0.81218(7) 0.0191(3) Uani d . 1 1 . .
    O OW1 0.51234(15) 0.24220(13) 0.77827(8) 0.0184(3) Uani d D 1 1 . .
    H H1C 0.5615 0.2496 0.7472 0.028 Uiso d GD 1 1 . .
    H H1D 0.4589 0.1824 0.7723 0.028 Uiso d GD 1 1 . .
    O OW2 0.55560(16) 0.15584(16) 0.92303(8) 0.0280(4) Uani d D 1 1 . .
    H H2C 0.4677 0.1657 0.9039 0.042 Uiso d GD 1 1 . .
    H H2D 0.5734 0.1556 0.9673 0.042 Uiso d GD 1 1 . .
    O OW3 0.5829(3) 0.1182(2) 1.06327(10) 0.0635(7) Uani d D 1 1 . .
    H H3C 0.6403 0.1383 1.1027 0.095 Uiso d GD 1 1 . .
    H H3D 0.5210 0.0701 1.0688 0.095 Uiso d GD 1 1 . .
    O OW4 1.2843(5) 0.0672(3) 1.0004(2) 0.0451(10) Uani d PD 0.50 1 . .
    H H4C 1.3167 0.0004 0.9924 0.068 Uiso d PGD 0.50 1 . .
    H H4D 1.2609 0.1116 0.9637 0.068 Uiso d PGD 0.50 1 . .
    Co Co1 0.69156(3) 0.23795(2) 0.870080(14) 0.01613(9) Uani d . 1 1 . .
loop_
    _atom_site_aniso_label
    _atom_site_aniso_U_11
    _atom_site_aniso_U_22
    _atom_site_aniso_U_33
    _atom_site_aniso_U_12
    _atom_site_aniso_U_13
    _atom_site_aniso_U_23
    C1 0.0132(10) 0.0213(11) 0.0250(11) 0.0005(8) 0.0060(8) -0.0015(9)
    C2 0.0125(10) 0.0178(11) 0.0182(10) 0.0033(8) 0.0030(8) -0.0001(8)
    C3 0.0138(10) 0.0170(10) 0.0175(10) -0.0015(8) 0.0052(8) -0.0020(8)
    C4 0.0180(10) 0.0161(10) 0.0210(10) 0.0003(8) 0.0046(8) 0.0028(8)
    C5 0.0161(10) 0.0153(10) 0.0185(10) 0.0020(8) 0.0039(8) 0.0007(8)
    C6 0.0119(10) 0.0168(10) 0.0174(10) 0.0010(8) 0.0024(8) -0.0010(8)
    C7 0.0142(10) 0.0184(10) 0.0171(10) -0.0038(8) 0.0057(8) -0.0022(8)
    C8 0.0133(10) 0.0188(11) 0.0284(11) -0.0023(9) 0.0044(9) -0.0007(9)
    C9 0.0152(10) 0.0137(10) 0.0234(10) 0.0012(8) 0.0056(8) -0.0010(8)
    C10 0.0252(12) 0.0360(14) 0.0239(11) 0.0017(10) 0.0049(10) 0.0073(10)
    C11 0.0267(13) 0.0548(18) 0.0270(13) 0.0008(12) 0.0000(10) 0.0131(12)
    C12 0.0298(14) 0.0624(19) 0.0221(12) -0.0170(13) -0.0018(10) 0.0036(12)
    C13 0.0300(13) 0.0483(16) 0.0196(11) -0.0168(12) 0.0056(10) -0.0046(11)
    C14 0.0245(12) 0.0306(13) 0.0188(11) -0.0090(10) 0.0070(9) -0.0028(9)
    C15 0.0444(17) 0.0558(18) 0.0243(12) -0.0224(15) 0.0071(12) -0.0168(12)
    C16 0.0269(12) 0.0262(12) 0.0219(11) -0.0056(10) 0.0107(9) -0.0048(9)
    C17 0.0540(18) 0.0423(17) 0.0350(14) -0.0205(14) 0.0213(13) -0.0217(12)
    C18 0.0363(14) 0.0304(13) 0.0315(13) -0.0106(11) 0.0185(11) -0.0100(10)
    C19 0.0492(17) 0.0260(13) 0.0501(16) -0.0004(12) 0.0273(14) -0.0116(12)
    C20 0.0418(15) 0.0285(14) 0.0464(16) 0.0112(12) 0.0157(13) -0.0016(12)
    C21 0.0322(14) 0.0299(14) 0.0337(13) 0.0068(11) 0.0062(11) -0.0038(11)
    N1 0.0151(9) 0.0175(9) 0.0266(9) 0.0037(7) 0.0058(7) 0.0038(7)
    N2 0.0122(8) 0.0169(9) 0.0230(9) -0.0003(7) 0.0052(7) -0.0012(7)
    N3 0.0179(9) 0.0298(11) 0.0179(9) -0.0026(8) 0.0030(7) 0.0025(8)
    N4 0.0235(10) 0.0254(10) 0.0234(9) 0.0014(8) 0.0080(8) -0.0030(8)
    O1 0.0180(8) 0.0454(11) 0.0462(11) 0.0108(8) 0.0115(8) 0.0256(9)
    O2 0.0198(8) 0.0337(9) 0.0343(9) 0.0079(7) 0.0149(7) 0.0098(7)
    O3 0.0210(8) 0.0329(9) 0.0204(8) -0.0104(7) 0.0030(6) 0.0012(7)
    O4 0.0172(7) 0.0199(8) 0.0198(7) -0.0028(6) 0.0036(6) 0.0014(6)
    OW1 0.0139(7) 0.0203(8) 0.0216(7) -0.0007(6) 0.0055(6) 0.0004(6)
    OW2 0.0193(8) 0.0442(11) 0.0215(8) 0.0020(8) 0.0066(7) 0.0014(8)
    OW3 0.101(2) 0.0582(16) 0.0250(10) 0.0048(13) 0.0016(11) -0.0050(10)
    OW4 0.057(3) 0.031(2) 0.053(2) 0.0131(19) 0.027(2) 0.0075(18)
    Co1 0.01335(15) 0.01823(16) 0.01708(14) 0.00037(11) 0.00402(10) -0.00106(11)
_geom_special_details
;
 All esds (except the esd in the dihedral angle between two l.s. planes)
 are estimated using the full covariance matrix.  The cell esds are taken
 into account individually in the estimation of esds in distances, angles
 and torsion angles; correlations between esds in cell parameters are only
 used when they are defined by crystal symmetry.  An approximate (isotropic)
 treatment of cell esds is used for estimating esds involving l.s. planes.
;
loop_
    _geom_bond_atom_site_label_1
    _geom_bond_atom_site_label_2
    _geom_bond_site_symmetry_2
    _geom_bond_distance
    _geom_bond_publ_flag
    C1 N2 . 1.318(3) ?
    C1 N1 . 1.352(3) ?
    C1 H1 . 0.9300 ?
    C2 N1 . 1.387(2) ?
    C2 C4 . 1.395(3) ?
    C2 C3 . 1.402(3) ?
    C3 C5 . 1.392(3) ?
    C3 N2 . 1.403(2) ?
    C4 C7 . 1.391(3) ?
    C4 H4 . 0.9300 ?
    C5 C6 . 1.395(3) ?
    C5 H5 . 0.9300 ?
    C6 C7 . 1.415(3) ?
    C6 C8 . 1.512(3) ?
    C7 C9 . 1.513(3) ?
    C8 O2 . 1.250(3) ?
    C8 O1 . 1.264(3) ?
    C9 O3 . 1.259(2) ?
    C9 O4 . 1.263(2) ?
    C10 N3 . 1.330(3) ?
    C10 C11 . 1.400(3) ?
    C10 H10 . 0.9300 ?
    C11 C12 . 1.370(4) ?
    C11 H11 . 0.9300 ?
    C12 C13 . 1.409(4) ?
    C12 H12 . 0.9300 ?
    C13 C14 . 1.408(3) ?
    C13 C15 . 1.438(4) ?
    C14 N3 . 1.369(3) ?
    C14 C16 . 1.437(3) ?
    C15 C17 . 1.342(4) ?
    C15 H15 . 0.9300 ?
    C16 N4 . 1.360(3) ?
    C16 C18 . 1.414(3) ?
    C17 C18 . 1.439(4) ?
    C17 H17 . 0.9300 ?
    C18 C19 . 1.411(4) ?
    C19 C20 . 1.359(4) ?
    C19 H19 . 0.9300 ?
    C20 C21 . 1.405(3) ?
    C20 H20 . 0.9300 ?
    C21 N4 . 1.327(3) ?
    C21 H21 . 0.9300 ?
    N1 H1A . 0.8600 ?
    N2 Co1 2_756 2.1304(17) y
    N3 Co1 . 2.1412(18) y
    N4 Co1 . 2.1478(18) y
    O4 Co1 . 2.0582(14) y
    OW1 Co1 . 2.1859(15) y
    OW1 H1C . 0.85 ?
    OW1 H1D . 0.85 ?
    OW2 Co1 . 2.0689(16) y
    OW2 H2C . 0.86 ?
    OW2 H2D . 0.83 ?
    OW3 H3C . 0.87 ?
    OW3 H3D . 0.84 ?
    OW4 H4C . 0.85 ?
    OW4 H4D . 0.86 ?
    Co1 N2 2_746 2.1304(17) y
loop_
    _geom_angle_atom_site_label_1
    _geom_angle_atom_site_label_2
    _geom_angle_atom_site_label_3
    _geom_angle_site_symmetry_1
    _geom_angle_site_symmetry_3
    _geom_angle
    _geom_angle_publ_flag
    N2 C1 N1 . . 113.57(18) ?
    N2 C1 H1 . . 123.2 ?
    N1 C1 H1 . . 123.2 ?
    N1 C2 C4 . . 132.52(19) ?
    N1 C2 C3 . . 105.23(17) ?
    C4 C2 C3 . . 122.24(18) ?
    C5 C3 C2 . . 120.06(18) ?
    C5 C3 N2 . . 130.47(19) ?
    C2 C3 N2 . . 109.46(17) ?
    C7 C4 C2 . . 117.49(19) ?
    C7 C4 H4 . . 121.3 ?
    C2 C4 H4 . . 121.3 ?
    C3 C5 C6 . . 118.51(19) ?
    C3 C5 H5 . . 120.7 ?
    C6 C5 H5 . . 120.7 ?
    C5 C6 C7 . . 120.88(18) ?
    C5 C6 C8 . . 117.26(18) ?
    C7 C6 C8 . . 121.72(17) ?
    C4 C7 C6 . . 120.81(18) ?
    C4 C7 C9 . . 116.55(18) ?
    C6 C7 C9 . . 122.64(18) ?
    O2 C8 O1 . . 125.1(2) ?
    O2 C8 C6 . . 118.34(19) ?
    O1 C8 C6 . . 116.54(18) ?
    O3 C9 O4 . . 125.49(19) ?
    O3 C9 C7 . . 119.11(18) ?
    O4 C9 C7 . . 115.30(18) ?
    N3 C10 C11 . . 123.2(2) ?
    N3 C10 H10 . . 118.4 ?
    C11 C10 H10 . . 118.4 ?
    C12 C11 C10 . . 119.4(2) ?
    C12 C11 H11 . . 120.3 ?
    C10 C11 H11 . . 120.3 ?
    C11 C12 C13 . . 119.3(2) ?
    C11 C12 H12 . . 120.3 ?
    C13 C12 H12 . . 120.3 ?
    C14 C13 C12 . . 117.7(2) ?
    C14 C13 C15 . . 118.7(2) ?
    C12 C13 C15 . . 123.6(2) ?
    N3 C14 C13 . . 122.6(2) ?
    N3 C14 C16 . . 117.51(19) ?
    C13 C14 C16 . . 119.9(2) ?
    C17 C15 C13 . . 121.7(2) ?
    C17 C15 H15 . . 119.1 ?
    C13 C15 H15 . . 119.1 ?
    N4 C16 C18 . . 122.8(2) ?
    N4 C16 C14 . . 117.5(2) ?
    C18 C16 C14 . . 119.7(2) ?
    C15 C17 C18 . . 121.0(2) ?
    C15 C17 H17 . . 119.5 ?
    C18 C17 H17 . . 119.5 ?
    C19 C18 C16 . . 116.9(2) ?
    C19 C18 C17 . . 124.1(2) ?
    C16 C18 C17 . . 118.9(2) ?
    C20 C19 C18 . . 120.0(2) ?
    C20 C19 H19 . . 120.0 ?
    C18 C19 H19 . . 120.0 ?
    C19 C20 C21 . . 119.2(2) ?
    C19 C20 H20 . . 120.4 ?
    C21 C20 H20 . . 120.4 ?
    N4 C21 C20 . . 123.0(2) ?
    N4 C21 H21 . . 118.5 ?
    C20 C21 H21 . . 118.5 ?
    C1 N1 C2 . . 107.13(17) ?
    C1 N1 H1A . . 126.4 ?
    C2 N1 H1A . . 126.4 ?
    C1 N2 C3 . . 104.61(17) ?
    C1 N2 Co1 . 2_756 123.74(14) ?
    C3 N2 Co1 . 2_756 130.77(13) ?
    C10 N3 C14 . . 117.8(2) ?
    C10 N3 Co1 . . 128.73(16) ?
    C14 N3 Co1 . . 113.40(14) ?
    C21 N4 C16 . . 118.0(2) ?
    C21 N4 Co1 . . 128.41(16) ?
    C16 N4 Co1 . . 113.55(15) ?
    C9 O4 Co1 . . 130.78(13) ?
    Co1 OW1 H1C . . 96 ?
    Co1 OW1 H1D . . 116.4 ?
    H1C OW1 H1D . . 114.1 ?
    Co1 OW2 H2C . . 114 ?
    Co1 OW2 H2D . . 120.0 ?
    H2C OW2 H2D . . 113.4 ?
    H3C OW3 H3D . . 113.6 ?
    H4C OW4 H4D . . 114.7 ?
    O4 Co1 OW2 . . 176.10(6) ?
    O4 Co1 N2 . 2_746 91.56(6) ?
    OW2 Co1 N2 . 2_746 89.40(7) ?
    O4 Co1 N3 . . 91.15(6) ?
    OW2 Co1 N3 . . 92.41(7) ?
    N2 Co1 N3 2_746 . 99.75(7) ?
    O4 Co1 N4 . . 88.60(6) ?
    OW2 Co1 N4 . . 90.59(7) ?
    N2 Co1 N4 2_746 . 177.70(7) ?
    N3 Co1 N4 . . 77.95(7) ?
    O4 Co1 OW1 . . 90.32(6) ?
    OW2 Co1 OW1 . . 85.92(6) ?
    N2 Co1 OW1 2_746 . 89.04(6) ?
    N3 Co1 OW1 . . 171.05(6) ?
    N4 Co1 OW1 . . 93.26(6) ?
loop_
    _geom_hbond_atom_site_label_D
    _geom_hbond_atom_site_label_H
    _geom_hbond_atom_site_label_A
    _geom_hbond_site_symmetry_A
    _geom_hbond_distance_DH
    _geom_hbond_distance_HA
    _geom_hbond_distance_DA
    _geom_hbond_angle_DHA
    OW1 H1C O3 . 0.85 1.83 2.650(2) 160
    OW2 H2D OW3 . 0.83 1.88 2.693(2) 164.3
    N1 H1A OW1 1_655 0.86 2.05 2.837(2) 151.2
    OW1 H1D O2 2_646 0.85 1.82 2.654(2) 168.4
    OW2 H2C O1 2_646 0.86 1.77 2.619(2) 172(3)
    OW3 H3C O3 4_566 0.87 1.92 2.726(3) 155(3)
    OW3 H3D OW4 1_455 0.84 2.38 2.940(5) 124.8
    OW4 H4C OW3 3_757 0.85 2.10 2.891(4) 154(5)
    OW4 H4C OW2 3_757 0.85 2.54 3.166(4) 131(5)
    OW4 H4D O1 2_746 0.86 2.06 2.837(4) 150.5
_iucr_refine_instructions_details
;
TITL a in P2(1)/c
CELL  0.71073   9.7250  11.3956  19.2961   90.000  103.109   90.000
ZERR    26.00   0.0011   0.0013   0.0023    0.000    0.002    0.000
LATT   1
SYMM  - X, 1/2 + Y, 1/2 - Z
SFAC  C    H    N    O    CO
UNIT  84   76   16   30   4
MERG   2
dfix 0.85 0.02 ow1 h1c ow1 h1d
dfix 1.44 0.02 h1c h1d
dfix 0.85 0.02 ow2 h2c ow2 h2d
dfix 1.44 0.02 h2c h2d
dfix 0.85 0.02 ow3 h3c ow3 h3d
dfix 1.44 0.02 h3c h3d
dfix 0.85 0.02 ow4 h4c ow4 h4d
dfix 1.44 0.04 h4c h4d
HTAB OW1 O3
HTAB OW2 OW3
EQIV $1 x+1,y,z
EQIV $2 -x+1,y-1/2,-z+3/2
EQIV $3 x,-y+1/2,z+1/2
EQIV $4 x-1,y,z
EQIV $5 -x+2,-y,-z+2
EQIV $6 -x+2,y-1/2,-z+3/2
HTAB N1 OW1_$1
HTAB OW1 O2_$2
HTAB OW2 O1_$2
HTAB OW3 O3_$3
HTAB OW3 OW4_$4
HTAB OW4 OW3_$5
HTAB OW4 OW2_$5
HTAB OW4 O1_$6
FMAP   2
PLAN   50
ACTA
BOND   $H
L.S.  24
WGHT    0.035500    1.116400
FVAR       0.15669
C1    1    1.342623    0.485459    0.686011    11.00000    0.01325    0.02126 =
         0.02499   -0.00150    0.00604    0.00054
AFIX  43
H1    2    1.435820    0.487816    0.681555    11.00000   -1.20000
AFIX   0
C2    1    1.147864    0.421557    0.713470    11.00000    0.01248    0.01779 =
         0.01822   -0.00009    0.00296    0.00328
C3    1    1.126042    0.532273    0.681116    11.00000    0.01384    0.01701 =
         0.01746   -0.00203    0.00520   -0.00152
C4    1    1.040371    0.360453    0.734936    11.00000    0.01803    0.01613 =
         0.02102    0.00282    0.00464    0.00027
AFIX  43
H4    2    1.056208    0.286739    0.755912    11.00000   -1.20000
AFIX   0
C5    1    0.993785    0.585159    0.669728    11.00000    0.01614    0.01526 =
         0.01851    0.00066    0.00390    0.00199
AFIX  43
H5    2    0.977903    0.658150    0.647812    11.00000   -1.20000
AFIX   0
C6    1    0.885637    0.526233    0.691919    11.00000    0.01193    0.01681 =
         0.01741   -0.00099    0.00243    0.00095
C7    1    0.908566    0.413940    0.723784    11.00000    0.01416    0.01837 =
         0.01710   -0.00216    0.00567   -0.00383
C8    1    0.747379    0.590706    0.685248    11.00000    0.01327    0.01877 =
         0.02835   -0.00069    0.00439   -0.00234
C9    1    0.793076    0.345248    0.746482    11.00000    0.01523    0.01375 =
         0.02340   -0.00101    0.00556    0.00122
C10   1    0.956764    0.184063    0.993538    11.00000    0.02517    0.03597 =
         0.02393    0.00734    0.00491    0.00172
AFIX  43
H10   2    0.960861    0.112016    0.971457    11.00000   -1.20000
AFIX   0
C11   1    1.061245    0.210521    1.054388    11.00000    0.02675    0.05481 =
         0.02703    0.01310   -0.00002    0.00078
AFIX  43
H11   2    1.133334    0.157263    1.071659    11.00000   -1.20000
AFIX   0
C12   1    1.056290    0.315613    1.088254    11.00000    0.02977    0.06243 =
         0.02214    0.00362   -0.00185   -0.01700
AFIX  43
H12   2    1.125398    0.334641    1.128494    11.00000   -1.20000
AFIX   0
C13   1    0.945483    0.394528    1.061510    11.00000    0.03003    0.04835 =
         0.01958   -0.00465    0.00556   -0.01678
C14   1    0.845912    0.361954    0.999513    11.00000    0.02454    0.03057 =
         0.01881   -0.00281    0.00695   -0.00899
C15   1    0.930600    0.506508    1.093380    11.00000    0.04439    0.05584 =
         0.02430   -0.01676    0.00711   -0.02236
AFIX  43
H15   2    0.996818    0.528965    1.133972    11.00000   -1.20000
AFIX   0
C16   1    0.732867    0.440673    0.969025    11.00000    0.02692    0.02624 =
         0.02187   -0.00479    0.01069   -0.00560
C17   1    0.823723    0.579444    1.066109    11.00000    0.05402    0.04227 =
         0.03498   -0.02175    0.02130   -0.02053
AFIX  43
H17   2    0.816010    0.650423    1.088710    11.00000   -1.20000
AFIX   0
C18   1    0.720847    0.549478    1.002406    11.00000    0.03627    0.03038 =
         0.03149   -0.00995    0.01846   -0.01056
C19   1    0.608080    0.623045    0.969658    11.00000    0.04920    0.02604 =
         0.05006   -0.01161    0.02726   -0.00037
AFIX  43
H19   2    0.596421    0.695761    0.989443    11.00000   -1.20000
AFIX   0
C20   1    0.516503    0.587574    0.909180    11.00000    0.04180    0.02853 =
         0.04637   -0.00157    0.01572    0.01118
AFIX  43
H20   2    0.441613    0.635442    0.887488    11.00000   -1.20000
AFIX   0
C21   1    0.536273    0.477787    0.879816    11.00000    0.03216    0.02992 =
         0.03374   -0.00381    0.00617    0.00679
AFIX  43
H21   2    0.473060    0.454499    0.838371    11.00000   -1.20000
AFIX   0
N1    3    1.287612    0.394197    0.715388    11.00000    0.01515    0.01747 =
         0.02656    0.00381    0.00584    0.00371
AFIX  43
H1A   2    1.331111    0.331021    0.732127    11.00000   -1.20000
AFIX   0
N2    3    1.251543    0.570829    0.664272    11.00000    0.01222    0.01691 =
         0.02298   -0.00119    0.00524   -0.00034
N3    3    0.851951    0.257002    0.965799    11.00000    0.01791    0.02978 =
         0.01786    0.00254    0.00300   -0.00256
N4    3    0.640959    0.405754    0.908465    11.00000    0.02349    0.02539 =
         0.02336   -0.00304    0.00799    0.00138
O1    4    0.715189    0.663936    0.634973    11.00000    0.01803    0.04540 =
         0.04622    0.02561    0.01155    0.01081
O2    4    0.676946    0.571740    0.730835    11.00000    0.01985    0.03370 =
         0.03431    0.00981    0.01486    0.00788
O3    4    0.688909    0.310217    0.699757    11.00000    0.02104    0.03289 =
         0.02042    0.00118    0.00303   -0.01044
O4    4    0.814999    0.322963    0.812179    11.00000    0.01718    0.01995 =
         0.01984    0.00140    0.00365   -0.00281
OW1   4    0.512341    0.242201    0.778270    11.00000    0.01389    0.02029 =
         0.02160    0.00042    0.00550   -0.00075
AFIX   6
H1C   2    0.561499    0.249617    0.747182    11.00000   -1.50000
H1D   2    0.458880    0.182439    0.772264    11.00000   -1.50000
AFIX   0
OW2   4    0.555598    0.155843    0.923028    11.00000    0.01935    0.04422 =
         0.02149    0.00138    0.00664    0.00204
AFIX   6
H2C   2    0.467715    0.165689    0.903918    11.00000   -1.50000
H2D   2    0.573402    0.155629    0.967293    11.00000   -1.50000
AFIX   0
OW3   4    0.582873    0.118163    1.063272    11.00000    0.10120    0.05823 =
         0.02499   -0.00497    0.00165    0.00481
AFIX   6
H3C   2    0.640291    0.138308    1.102736    11.00000   -1.50000
H3D   2    0.520969    0.070066    1.068766    11.00000   -1.50000
AFIX   0
OW4   4    1.284297    0.067194    1.000416    10.50000    0.05739    0.03142 =
         0.05322    0.00753    0.02650    0.01313
AFIX   6
H4C   2    1.316651    0.000378    0.992439    10.50000   -1.50000
H4D   2    1.260946    0.111619    0.963663    10.50000   -1.50000
AFIX   0
CO1   5    0.691564    0.237947    0.870080    11.00000    0.01335    0.01823 =
         0.01708   -0.00106    0.00402    0.00037
HKLF 4
REM  a in P2(1)/c
REM R1 =  0.0360 for   3761 Fo > 4sig(Fo)  and  0.0517 for all   4796 data
REM    331 parameters refined using     12 restraints
END
WGHT      0.0356      1.1149
REM Highest difference peak  0.418,  deepest hole -0.492,  1-sigma level  0.067
Q1    1   0.6880  0.1465  1.0589  11.00000  0.05    0.42
Q2    1   0.7034  0.5981  0.6149  11.00000  0.05    0.35
Q3    1   0.9629  0.3772  0.7124  11.00000  0.05    0.34
Q4    1   0.8180  0.5458  0.6827  11.00000  0.05    0.32
Q5    1   0.9029  0.4642  0.6996  11.00000  0.05    0.31
Q6    1   1.1840  0.5543  0.6689  11.00000  0.05    0.30
Q7    1   1.2054  0.4066  0.7127  11.00000  0.05    0.30
Q8    1   1.1323  0.4771  0.6963  11.00000  0.05    0.28
Q9    1   0.8540  0.3943  0.7370  11.00000  0.05    0.28
Q10   1   0.9292  0.5417  0.6707  11.00000  0.05    0.28
Q11   1   0.7451  0.5134  0.9743  11.00000  0.05    0.27
Q12   1   0.6568  0.0675  1.0501  11.00000  0.05    0.27
Q13   1   1.0547  0.5376  0.6600  11.00000  0.05    0.26
Q14   1   0.7651  0.2496  0.9327  11.00000  0.05    0.26
Q15   1   1.2383  0.0236  0.9895  11.00000  0.05    0.25
Q16   1   1.0704  0.5772  0.6937  11.00000  0.05    0.25
Q17   1   1.3442  0.0571  1.0295  11.00000  0.05    0.24
Q18   1   1.2665  0.6384  0.6645  11.00000  0.05    0.24
Q19   1   0.6642  0.2184  0.9299  11.00000  0.05    0.24
Q20   1   0.9351  0.5582  0.7002  11.00000  0.05    0.23
Q21   1   1.1015  0.3914  0.7319  11.00000  0.05    0.22
Q22   1   1.3123  0.1144  1.0355  11.00000  0.05    0.22
Q23   1   0.5395  0.5793  0.9517  11.00000  0.05    0.22
Q24   1   1.3096  0.0921  0.9763  11.00000  0.05    0.22
Q25   1   0.7063  0.2535  0.8190  11.00000  0.05    0.22
Q26   1   1.0762  0.2763  1.0546  11.00000  0.05    0.22
Q27   1   1.3221  0.4362  0.7069  11.00000  0.05    0.22
Q28   1   0.6918  0.3278  0.9135  11.00000  0.05    0.22
Q29   1   0.7812  0.3005  0.8310  11.00000  0.05    0.21
Q30   1   0.6188  0.4539  0.8874  11.00000  0.05    0.21
Q31   1   1.2228  0.0611  1.0373  11.00000  0.05    0.21
Q32   1   1.0765  0.6048  1.1662  11.00000  0.05    0.21
Q33   1   0.9459  0.4479  1.0703  11.00000  0.05    0.21
Q34   1   1.2988  0.5386  0.6799  11.00000  0.05    0.21
Q35   1   0.5962  0.2495  0.8194  11.00000  0.05    0.21
Q36   1   0.4479  0.4211  0.8403  11.00000  0.05    0.20
Q37   1   0.7540  0.3140  0.7196  11.00000  0.05    0.20
Q38   1   0.7689  0.3912  0.9890  11.00000  0.05    0.20
Q39   1   0.6221  0.0020  1.0650  11.00000  0.05    0.20
Q40   1   0.4347  0.2783  0.7454  11.00000  0.05    0.20
Q41   1   0.7925  0.7027  1.0621  11.00000  0.05    0.20
Q42   1   0.9083  0.4030  1.0229  11.00000  0.05    0.20
Q43   1   1.2796  0.6127  0.6350  11.00000  0.05    0.20
Q44   1   1.2370  0.1195  0.9974  11.00000  0.05    0.19
Q45   1   1.2501 -0.1019  0.9959  11.00000  0.05    0.19
Q46   1   1.4722  0.4891  0.6269  11.00000  0.05    0.19
Q47   1   0.5129  0.2032  1.0253  11.00000  0.05    0.19
Q48   1   0.6459  0.0723  1.1523  11.00000  0.05    0.19
Q49   1   0.6175  0.6253  0.7313  11.00000  0.05    0.19
Q50   1   0.4810  0.4454  0.7751  11.00000  0.05    0.19
;
