# Supplementary material for: catena-Poly[[[diaqua­(1,10-phenanthroline-κ2 N,N′)cobalt(II)]-μ-1H-benzimidazole-5,6-dicarboxyl­ato-κ2 N 3:O 6] sesquihydrate}
Source: Acta Crystallogr Sect E Struct Rep Online. 2012 Nov 3;68(Pt 12):m1440–1. doi: 10.1107/S1600536812043760 (PMC3588709; doi:10.1107/S1600536812043760)
Supplement: Supplementary file 2 [file e-68-m1440-Isup2.hkl]

#
# h,k,l, Fc-squared, Fo-squared, sigma(Fo-squared) and status flag
#
data_I
_shelx_title ' a in P2(1)/c'
_shelx_refln_list_code          4
_shelx_F_calc_maximum      197.10
_exptl_crystal_F_000      1040.00
_reflns_d_resolution_high  0.7690
 
loop_
 _symmetry_equiv_pos_as_xyz
 'x, y, z'
 '-x, y+1/2, -z+1/2'
 '-x, -y, -z'
 'x, -y-1/2, z-1/2'
 
_cell_length_a     9.7250
_cell_length_b    11.3956
_cell_length_c    19.2961
_cell_angle_alpha  90.000
_cell_angle_beta  103.109
_cell_angle_gamma  90.000
 
_shelx_F_squared_multiplier     1.000
 
loop_
 _refln_index_h
 _refln_index_k
 _refln_index_l
 _refln_F_squared_calc
 _refln_F_squared_meas
 _refln_F_squared_sigma
 _refln_observed_status
   1   0   0       38.91       25.98      3.59 o
   2   0   0     6512.48     7356.94    118.65 o
   3   0   0     8431.45     9192.76    150.20 o
   4   0   0     2134.99     1948.15     40.89 o
   5   0   0    19679.57    20222.88    325.06 o
   6   0   0     3202.36     3172.48     65.15 o
   7   0   0     2855.70     2971.79     83.56 o
   8   0   0     3695.76     4057.93    153.76 o
   9   0   0      367.43      246.42     44.40 o
  10   0   0      165.81      132.37     39.92 o
  11   0   0      640.14      616.65     75.76 o
  12   0   0      149.90      118.93     46.43 o
   1   1   0    17255.93    16824.57    324.41 o
   2   1   0     2895.94     2773.55     34.59 o
   3   1   0       52.76       59.35      4.70 o
   4   1   0       61.14       76.06      5.69 o
   5   1   0     1412.78     1472.47     24.99 o
   6   1   0     2761.94     2834.27     42.26 o
   7   1   0     4251.50     4442.86     79.67 o
   8   1   0       88.95       85.69     15.78 o
   9   1   0     1445.93     1520.73     66.67 o
  10   1   0      492.08      503.77     59.06 o
  11   1   0      289.27      197.74     33.03 o
  12   1   0      634.95      644.84     60.60 o
   0   2   0      732.02      674.14     19.69 o
   1   2   0      880.42      939.40     14.17 o
   2   2   0      286.73      260.90      8.41 o
   3   2   0     1391.40     1254.80     19.88 o
   4   2   0      543.49      583.03     12.84 o
   5   2   0     1580.41     1337.65     25.07 o
   6   2   0     3069.02     3184.16     63.53 o
   7   2   0      341.98      325.76     28.39 o
   8   2   0     5646.57     5680.09    138.31 o
   9   2   0      340.16      292.69     25.92 o
  10   2   0     1345.16     1385.63     67.25 o
  11   2   0     1420.94     1465.32     75.96 o
  12   2   0      220.61      172.53     48.67 o
   1   3   0    22308.37    22965.54    254.84 o
   2   3   0     4397.62     4524.99     55.94 o
   3   3   0     7613.40     7698.41     99.47 o
   4   3   0     5664.52     5213.34     66.19 o
   5   3   0     2564.84     2592.82     38.36 o
   6   3   0     7481.54     7575.71    107.25 o
   7   3   0     5958.39     5984.69    103.85 o
   8   3   0      987.85      878.33     83.29 o
   9   3   0     1199.90     1169.22     45.45 o
  10   3   0      475.34      537.21     47.37 o
  11   3   0     1095.14     1217.06    147.24 o
  12   3   0     1245.80     1191.11     79.83 o
   0   4   0      362.55      446.28     14.81 o
   1   4   0      385.91      388.67     10.14 o
   2   4   0      656.45      571.42     12.94 o
   3   4   0      452.99      350.10     11.09 o
   4   4   0       90.93       98.77      7.52 o
   5   4   0    10345.90    10429.48    125.77 o
   6   4   0     2099.30     1991.94     46.31 o
   7   4   0       86.37       71.90     12.00 o
   8   4   0      529.54      495.50     27.51 o
   9   4   0      242.37      199.31     23.79 o
  10   4   0      650.99      617.04     41.31 o
  11   4   0      915.32      971.76     68.97 o
   1   5   0     1467.55     1320.50     23.01 o
   2   5   0     1611.84     1526.40     25.32 o
   3   5   0     1121.67     1069.06     20.74 o
   4   5   0     6485.16     6456.01     89.48 o
   5   5   0       49.25       41.98     10.75 o
   6   5   0     2402.95     2321.95     52.56 o
   7   5   0      137.42      120.25     14.94 o
   8   5   0      326.81      338.58     32.75 o
   9   5   0      119.86      113.00     19.63 o
  10   5   0        6.21        0.29     14.50 o
  11   5   0      544.74      620.03     55.09 o
   0   6   0     8650.83     9830.31    165.49 o
   1   6   0     1521.41     1409.68     28.11 o
   2   6   0     3480.08     3529.04     49.39 o
   3   6   0     2357.78     2415.08     37.54 o
   4   6   0      555.25      575.69     23.73 o
   5   6   0     4922.96     5018.17     89.83 o
   6   6   0     1125.92     1047.36     33.58 o
   7   6   0      675.40      673.85     34.51 o
   8   6   0       66.68       45.09     12.76 o
   9   6   0       69.84       45.39     15.88 o
  10   6   0      516.71      523.90     49.56 o
  11   6   0      262.09      218.14     29.79 o
   1   7   0     1537.81     1504.12     29.91 o
   2   7   0     1017.37      933.89     23.35 o
   3   7   0      106.93      129.25     10.57 o
   4   7   0     4365.80     4286.78     87.13 o
   5   7   0      322.12      286.60     23.90 o
   6   7   0      813.56      906.85     38.57 o
   7   7   0      234.70      236.42     25.29 o
   8   7   0        3.35       -2.17     13.23 o
   9   7   0      378.84      387.37     33.85 o
  10   7   0       26.24       -0.91     20.98 o
   0   8   0      575.62      575.01     36.57 o
   1   8   0     1320.06     1370.11     36.04 o
   2   8   0      268.21      273.77     18.17 o
   3   8   0      287.80      291.54     18.62 o
   4   8   0      312.39      304.71     27.25 o
   5   8   0      550.07      597.70     99.99 o
   6   8   0      491.13      455.21     32.23 o
   7   8   0       54.96       87.59     18.91 o
   8   8   0      324.00      338.34     31.95 o
   9   8   0        9.89       13.57     15.75 o
  10   8   0      253.64      313.38     41.47 o
   1   9   0     1677.27     1846.97     62.26 o
   2   9   0      192.43      201.45     17.28 o
   3   9   0      242.87      281.96     40.49 o
   4   9   0       19.69       13.85     23.62 o
   5   9   0      108.28      126.53     41.14 o
   6   9   0     2075.71     2216.38     87.33 o
   7   9   0     1346.75     1363.18     69.36 o
   8   9   0      151.11      199.88     35.17 o
   9   9   0       52.02       66.15     27.79 o
   0  10   0      809.21      778.24     92.25 o
   1  10   0      324.77      327.42     22.75 o
   2  10   0      879.33      950.57     33.50 o
   3  10   0       19.07        5.34     12.67 o
   4  10   0       97.44       95.71     24.48 o
   5  10   0      548.90      595.67     51.52 o
   6  10   0      343.95      367.08     41.90 o
   7  10   0      585.88      570.46    118.52 o
   8  10   0      120.51      136.97     45.62 o
   9  10   0        4.67        3.78     27.63 o
   1  11   0     1132.41     1296.61     99.11 o
   2  11   0      100.70      109.85     19.54 o
   3  11   0      153.38      155.87     26.52 o
   4  11   0      157.88      107.50     26.90 o
   5  11   0       17.75       -0.87     20.06 o
   6  11   0      144.26      174.18     41.14 o
   7  11   0        2.59       31.96     25.80 o
   8  11   0       83.03       21.36     27.29 o
   0  12   0     3070.01     3263.89    119.34 o
   1  12   0       46.06       67.75     18.86 o
   2  12   0      348.93      420.87     40.82 o
   3  12   0       52.78       62.19     65.37 o
   4  12   0      188.88      140.00     31.54 o
   5  12   0      297.28      318.27     42.87 o
   6  12   0      538.90      458.80     52.13 o
   7  12   0        2.57       -9.30     26.29 o
   1  13   0      181.42      139.34     53.76 o
   2  13   0       38.30       29.94     19.54 o
   3  13   0      133.87      132.86     45.82 o
   4  13   0      144.86       91.00     48.47 o
   5  13   0       33.73       16.08     27.25 o
   0  14   0      206.05      245.60     55.39 o
   1  14   0       86.49       37.88     34.21 o
   2  14   0       28.45       31.12     27.58 o
   3  14   0       17.39      -12.78     27.70 o
   4  14   0        8.56       46.43     40.32 o
 -12   1   1       44.09       43.96     27.31 o
 -11   1   1      377.82      345.19     41.73 o
 -10   1   1       51.96       52.42     20.23 o
  -9   1   1     1510.72     1614.78     59.94 o
  -8   1   1      558.02      478.79     74.93 o
  -7   1   1      603.80      662.98     24.56 o
  -6   1   1      110.29      107.74      9.25 o
  -5   1   1       46.07       45.06      4.94 o
  -4   1   1       70.11       45.58      6.59 o
  -3   1   1     1237.31     1287.71     22.43 o
  -2   1   1      397.47      341.77      8.74 o
  -1   1   1      724.41      825.96     17.34 o
   0   1   1      655.61      524.04      9.84 o
   1   1   1      134.07      198.27      5.83 o
   2   1   1     1530.94     1782.64     26.60 o
   3   1   1      694.65      793.82     14.52 o
   4   1   1       19.77       26.83      4.26 o
   5   1   1      120.53      140.17      9.50 o
   6   1   1       93.40       80.22      7.38 o
   7   1   1      518.99      567.81     19.67 o
   8   1   1      407.26      440.97     28.97 o
   9   1   1       80.23      103.40     36.05 o
  10   1   1        6.16       10.80     18.12 o
  11   1   1       38.67       63.68     25.57 o
  12   1   1       53.94       50.74     25.28 o
 -12   2   1      204.57      143.45     33.11 o
 -11   2   1      117.86       74.57     24.76 o
 -10   2   1      281.29      250.81     33.60 o
  -9   2   1      525.66      449.09     31.36 o
  -8   2   1      740.87      781.11     35.58 o
  -7   2   1      207.14      181.07     22.30 o
  -6   2   1      160.03      172.89     19.49 o
  -5   2   1     2448.62     2572.17     53.97 o
  -4   2   1     6407.66     6601.33     92.32 o
  -3   2   1      560.03      484.20     12.72 o
  -2   2   1     5180.14     4902.38     58.65 o
  -1   2   1      577.54      503.41      9.58 o
   0   2   1      534.18      515.37     13.35 o
   1   2   1     1834.38     1947.27     25.76 o
   2   2   1      412.77      448.80      9.53 o
   3   2   1     6525.00     6374.93     76.70 o
   4   2   1       47.74       67.17      5.98 o
   5   2   1        0.54        4.88      3.93 o
   6   2   1      233.35      228.99     12.99 o
   7   2   1      458.45      461.19     23.76 o
   8   2   1      155.53      146.70     18.52 o
   9   2   1        0.14        2.69     13.79 o
  10   2   1       17.87       73.11     30.95 o
  11   2   1        0.06       -0.29     19.14 o
  12   2   1       31.74       34.55     26.77 o
 -12   3   1      133.19       52.46     27.43 o
 -11   3   1       55.96       28.92     21.55 o
 -10   3   1       87.95       71.59     17.70 o
  -9   3   1       49.95       45.97     13.73 o
  -8   3   1      449.30      483.95     40.69 o
  -7   3   1      314.01      303.38     19.64 o
  -6   3   1     1269.93     1266.48     28.87 o
  -5   3   1      106.18      106.77      9.29 o
  -4   3   1     3804.14     3868.66     74.25 o
  -3   3   1     4695.31     5022.62     62.35 o
  -2   3   1      151.38      142.13      6.53 o
  -1   3   1    11493.23    11884.83    144.69 o
   0   3   1     4471.56     4337.94     58.60 o
   1   3   1      822.89      878.04     17.20 o
   2   3   1      959.65      934.12     16.52 o
   3   3   1       60.00       70.22      5.22 o
   4   3   1     1230.98     1513.39     24.90 o
   5   3   1     2494.60     2741.50     40.41 o
   6   3   1        0.80       16.41      7.55 o
   7   3   1      265.90      303.90     23.65 o
   8   3   1      633.00      630.61     36.20 o
   9   3   1       78.12       86.15     17.41 o
  10   3   1        9.21        7.73     21.79 o
  11   3   1        1.95       15.26     19.72 o
 -11   4   1       37.84       19.43     21.13 o
 -10   4   1      178.95      155.42     41.34 o
  -9   4   1      199.09      153.25     26.91 o
  -8   4   1       30.43       18.09     10.27 o
  -7   4   1       23.75       16.25      9.06 o
  -6   4   1       40.68       37.10      9.34 o
  -5   4   1     1376.44     1431.76     30.15 o
  -4   4   1     2972.79     3139.32     44.02 o
  -3   4   1      333.65      330.93     10.42 o
  -2   4   1     6540.91     6682.60     81.00 o
  -1   4   1     2773.81     3040.06    139.01 o
   0   4   1      830.93     1019.57     20.39 o
   1   4   1      263.24      257.75     10.66 o
   2   4   1      142.68      180.83     14.96 o
   3   4   1      166.52      163.81      8.42 o
   4   4   1      508.32      542.04     16.33 o
   5   4   1      120.35      139.06     10.06 o
   6   4   1      103.02      102.78     12.46 o
   7   4   1      713.40      743.45     35.27 o
   8   4   1       98.98       73.96     13.27 o
   9   4   1      206.32      174.37     28.18 o
  10   4   1       88.63       77.36     19.80 o
  11   4   1       43.89       36.84     24.64 o
 -11   5   1      260.00      269.01     35.85 o
 -10   5   1      139.03      186.82     32.29 o
  -9   5   1       33.59       24.43     14.42 o
  -8   5   1     1178.11     1097.02     37.09 o
  -7   5   1       86.41      113.03     21.63 o
  -6   5   1      557.51      513.11     31.22 o
  -5   5   1      722.67      721.31     22.89 o
  -4   5   1      201.60      158.74     13.66 o
  -3   5   1     2735.48     2826.15     41.68 o
  -2   5   1     2227.28     2161.23     32.70 o
  -1   5   1      238.04      272.71      9.65 o
   0   5   1     1861.83     1923.38     33.10 o
   1   5   1       75.26       55.80      8.14 o
   2   5   1      903.93     1043.75     21.04 o
   3   5   1        2.84       10.01      4.47 o
   4   5   1     1603.73     1560.03     27.52 o
   5   5   1      130.82       97.99     15.40 o
   6   5   1      257.47      298.34     29.10 o
   7   5   1       25.14       27.27     10.87 o
   8   5   1       98.90       64.57     13.43 o
   9   5   1       15.37       29.33     21.02 o
  10   5   1       41.19       34.06     19.14 o
  11   5   1       21.28       42.72     24.34 o
 -11   6   1      252.34      236.94     30.58 o
 -10   6   1       24.90       35.34     18.07 o
  -9   6   1      131.10      122.27     20.72 o
  -8   6   1       76.58       76.06     14.55 o
  -7   6   1       83.99       76.64     13.15 o
  -6   6   1      124.38      131.60     14.81 o
  -5   6   1      177.28      180.11     17.05 o
  -4   6   1     1928.22     1862.07     32.17 o
  -3   6   1     1620.15     1581.91     28.02 o
  -2   6   1      810.62      774.28     17.67 o
  -1   6   1      188.51      178.02      8.77 o
   0   6   1     1497.18     1544.59     29.64 o
   1   6   1      699.48      853.75     34.29 o
   2   6   1       15.31       11.59      4.52 o
   3   6   1       72.24       71.45      9.59 o
   4   6   1     1460.15     1516.10     32.11 o
   5   6   1     1115.78     1044.78     31.89 o
   6   6   1      102.29       81.73     15.22 o
   7   6   1      477.10      459.09     26.86 o
   8   6   1      127.98       85.85     15.12 o
   9   6   1        6.00       -3.63     12.94 o
  10   6   1      276.44      315.05     48.91 o
  11   6   1       68.46      131.96     42.77 o
 -10   7   1       22.16       51.20     23.70 o
  -9   7   1      104.82      117.27     25.51 o
  -8   7   1        1.06        3.29     15.37 o
  -7   7   1       36.11       14.57     11.46 o
  -6   7   1       99.90       79.51     13.29 o
  -5   7   1      286.53      257.87     20.66 o
  -4   7   1      124.27      136.34     10.44 o
  -3   7   1        5.94       -0.03      5.25 o
  -2   7   1       28.64       28.62      6.68 o
  -1   7   1     1364.30     1423.57     30.11 o
   0   7   1      332.32      326.06     14.42 o
   1   7   1       11.17        4.52      5.62 o
   2   7   1      325.61      339.22     18.85 o
   3   7   1     2451.90     2522.20     49.40 o
   4   7   1      404.30      475.16     21.82 o
   5   7   1       59.80       66.16     13.82 o
   6   7   1      468.59      573.29     35.64 o
   7   7   1       12.93       11.52     12.93 o
   8   7   1      325.40      282.36     29.69 o
   9   7   1       73.92       63.78     19.98 o
  10   7   1       57.02       31.63     30.55 o
 -10   8   1       13.69        0.00     31.77 o
  -9   8   1      373.54      329.42     33.21 o
  -8   8   1      239.66      170.87     24.10 o
  -7   8   1      799.70      770.92     43.96 o
  -6   8   1     1894.02     1903.02     84.51 o
  -5   8   1      293.73      195.50     39.92 o
  -4   8   1     1083.57     1085.53     38.06 o
  -3   8   1     1654.79     1612.19     40.10 o
  -2   8   1        0.05       -4.39      7.45 o
  -1   8   1     1195.38     1274.22     34.79 o
   0   8   1      658.48      631.83     25.44 o
   1   8   1        4.23       -0.61      7.21 o
   2   8   1      602.04      625.32     57.67 o
   3   8   1        1.53      -10.57     10.57 o
   4   8   1     1900.42     1884.62     45.88 o
   5   8   1       10.51       22.77     12.87 o
   6   8   1       11.05        8.47     13.61 o
   7   8   1        3.61       -1.56     13.26 o
   8   8   1      222.58      182.32     25.64 o
   9   8   1       88.74       57.98     20.43 o
  10   8   1       63.35       63.01     35.44 o
  -9   9   1      633.26      747.23     62.05 o
  -8   9   1       69.86      141.03     32.40 o
  -7   9   1     1642.45     1732.15    105.08 o
  -6   9   1        2.37       22.83     18.19 o
  -5   9   1      667.86      869.18     82.68 o
  -4   9   1     1659.23     1756.47     69.09 o
  -3   9   1       38.41       50.84     11.53 o
  -2   9   1     1685.34     1736.16     44.22 o
  -1   9   1     1352.82     1267.87     36.74 o
   0   9   1      100.02      114.08     14.40 o
   1   9   1     2074.69     2148.21     50.05 o
   2   9   1       85.60       55.37     11.87 o
   3   9   1     1326.80     1315.61     46.00 o
   4   9   1      676.46      692.07     56.41 o
   5   9   1      129.04      167.35     28.53 o
   6   9   1      329.55      383.08     41.17 o
   7   9   1      399.38      235.19     38.69 o
   8   9   1      122.81      160.49     64.35 o
   9   9   1      594.90      667.91     59.83 o
  -9  10   1      380.18      438.74     52.13 o
  -8  10   1      290.22      308.43     49.49 o
  -7  10   1       81.76       41.11     24.47 o
  -6  10   1      855.37      930.57    132.37 o
  -5  10   1       82.85      106.41     26.01 o
  -4  10   1     1922.99     1986.54     77.33 o
  -3  10   1        4.74       -2.65     11.56 o
  -2  10   1       98.58      142.09     16.82 o
  -1  10   1      219.33      264.27     20.97 o
   0  10   1      334.53      328.80     22.52 o
   1  10   1      753.39      720.82     31.67 o
   2  10   1     1997.39     2072.80     73.61 o
   3  10   1      926.98      891.01     42.30 o
   4  10   1      107.29       76.20     32.18 o
   5  10   1      677.83      562.01     49.74 o
   6  10   1       11.25        9.83     31.16 o
   7  10   1       16.18       16.58     21.71 o
   8  10   1       70.14       43.02     36.86 o
  -8  11   1      347.80      407.92     51.67 o
  -7  11   1       60.10       67.37     28.24 o
  -6  11   1        2.50       22.20     23.32 o
  -5  11   1       82.28       65.69     40.12 o
  -4  11   1      388.14      351.09     56.21 o
  -3  11   1       22.96        5.45     13.86 o
  -2  11   1      120.52      137.42     18.52 o
  -1  11   1      368.38      412.76     26.99 o
   0  11   1      168.40      185.39     19.66 o
   1  11   1     1743.87     1874.75     58.29 o
   2  11   1       56.01       52.62     17.31 o
   3  11   1      138.91      197.51     24.77 o
   4  11   1      719.98      704.50     58.65 o
   5  11   1      342.30      395.38     65.98 o
   6  11   1      387.94      409.62     61.30 o
   7  11   1      715.46      831.08     66.65 o
   8  11   1      343.21      420.53     53.49 o
  -7  12   1       28.36       55.25     30.50 o
  -6  12   1      771.81      863.34     91.64 o
  -5  12   1      483.84      428.34     71.28 o
  -4  12   1       27.94       44.80     23.62 o
  -3  12   1     1217.98     1175.42     61.75 o
  -2  12   1       13.51       14.96     16.51 o
  -1  12   1     2062.94     2170.19     66.68 o
   0  12   1      847.69      946.48     49.01 o
   1  12   1      264.22      188.43     25.18 o
   2  12   1     1755.04     1712.06     64.76 o
   3  12   1      332.64      295.20     57.43 o
   4  12   1      305.01      326.69     41.71 o
   5  12   1      773.88      835.89     65.80 o
   6  12   1       54.93       35.83     27.41 o
   7  12   1      227.71      247.81     63.74 o
  -5  13   1      253.81      187.00     38.15 o
  -4  13   1      362.05      429.59     50.27 o
  -3  13   1      350.62      368.61     62.32 o
  -2  13   1      653.03      624.20     53.57 o
  -1  13   1       13.27       39.33     19.18 o
   0  13   1      406.56      408.96     41.95 o
   1  13   1      634.68      720.75     46.80 o
   2  13   1        2.33        6.32     17.20 o
   3  13   1      483.10      465.09     61.09 o
   4  13   1        5.37       19.01     25.34 o
   5  13   1       37.26       43.99     31.29 o
  -4  14   1       40.64       42.01     32.38 o
  -3  14   1      632.35      661.69     60.93 o
  -2  14   1        6.24      -13.44     32.99 o
  -1  14   1      143.57      143.70     34.27 o
   0  14   1      331.58      318.86     56.21 o
   1  14   1        0.52       34.70     20.83 o
   2  14   1       81.96       67.85     30.09 o
   3  14   1       43.52       53.13     41.75 o
 -12   0   2     1075.48     1026.80    104.68 o
 -11   0   2      274.31      279.00     54.17 o
 -10   0   2      445.49      395.49     57.02 o
  -9   0   2     2234.00     2105.74    112.82 o
  -8   0   2       71.39       81.82     17.31 o
  -7   0   2     5748.20     5785.83    139.70 o
  -6   0   2     9169.55     9267.01    181.22 o
  -5   0   2      777.41      928.16     28.40 o
  -4   0   2       17.02       11.51      4.83 o
  -3   0   2      116.42       86.39      7.44 o
  -2   0   2       14.27       25.29      4.60 o
  -1   0   2    15564.76    14686.87    229.47 o
   0   0   2     1133.04     1228.39     23.58 o
   1   0   2    16710.97    16314.77    255.92 o
   2   0   2    18499.34    16952.42    267.86 o
   3   0   2       25.02       41.93      6.27 o
   4   0   2     2770.01     2425.97     50.06 o
   5   0   2     4671.99     4771.05     89.14 o
   6   0   2       24.82       30.95      8.80 o
   7   0   2     2203.44     2129.36     65.86 o
   8   0   2        4.82       19.96     21.18 o
   9   0   2      405.47      411.37     57.02 o
  10   0   2     1661.52     1498.45    101.82 o
  11   0   2        7.96       -4.07     24.44 o
  12   0   2      398.12      620.32     85.13 o
 -12   1   2       73.35       32.63     36.05 o
 -11   1   2       94.25      105.74     29.53 o
 -10   1   2      325.10      302.02     35.46 o
  -9   1   2      276.80      342.55     27.43 o
  -8   1   2     4028.40     4054.71     77.77 o
  -7   1   2     2213.33     2156.86     47.79 o
  -6   1   2     3636.56     3639.19     57.63 o
  -5   1   2     3160.93     2974.62     53.07 o
  -4   1   2      623.29      642.23     15.76 o
  -3   1   2       44.54       37.08      4.57 o
  -2   1   2    17117.48    17141.57    236.22 o
  -1   1   2     3916.41     3553.73     69.66 o
   0   1   2    22024.72    21640.14    261.88 o
   1   1   2     3222.76     3228.75     49.68 o
   2   1   2    11373.70    11281.17    141.86 o
   3   1   2     5347.84     5225.96     64.28 o
   4   1   2     1571.04     1613.16     30.48 o
   5   1   2     3023.14     2817.12     41.41 o
   6   1   2     1518.63     1494.17     27.77 o
   7   1   2     2005.76     1884.95     44.42 o
   8   1   2       16.18       18.14     14.39 o
   9   1   2     1470.69     1461.83     66.80 o
  10   1   2     1542.89     1521.97     91.24 o
  11   1   2      497.97      472.82     50.23 o
  12   1   2        1.69       -5.37     23.88 o
 -12   2   2      655.17      692.73     60.30 o
 -11   2   2       67.29       70.64     24.81 o
 -10   2   2       78.38       64.13     17.36 o
  -9   2   2     1091.36     1162.69     51.01 o
  -8   2   2      457.82      384.91     26.94 o
  -7   2   2     4081.54     3966.42     64.68 o
  -6   2   2     1149.57     1019.31     24.91 o
  -5   2   2        1.29       13.05      5.67 o
  -4   2   2       21.44        2.65      4.36 o
  -3   2   2      197.19      184.42      8.89 o
  -2   2   2     1874.09     2100.59     32.73 o
  -1   2   2    25818.64    24999.24    303.33 o
   0   2   2      244.01      251.44      8.44 o
   1   2   2       44.87       69.63      4.32 o
   2   2   2       36.00       52.96      5.34 o
   3   2   2       20.63       46.76      5.74 o
   4   2   2    17271.01    17060.97    213.87 o
   5   2   2      193.21      155.43     14.67 o
   6   2   2      308.07      333.47     22.10 o
   7   2   2     1362.91     1406.22     44.20 o
   8   2   2        3.07        2.44     10.34 o
   9   2   2     4471.30     4646.01    137.50 o
  10   2   2     1239.76     1299.07    110.38 o
  11   2   2      458.06      373.58     66.19 o
 -12   3   2      407.97      396.51     47.66 o
 -11   3   2     1301.16     1364.92     70.11 o
 -10   3   2     1655.95     1603.40     56.55 o
  -9   3   2       11.19       12.72     11.64 o
  -8   3   2     2777.88     2743.78     71.87 o
  -7   3   2     2999.59     2976.28     53.20 o
  -6   3   2     1162.51     1064.43     26.21 o
  -5   3   2     3755.45     3646.18     61.63 o
  -4   3   2      632.27      615.09     17.40 o
  -3   3   2     1345.45     1204.71     23.38 o
  -2   3   2     4331.53     4246.90     59.04 o
  -1   3   2      344.08      320.66     15.64 o
   0   3   2     2130.69     2030.93     32.39 o
   1   3   2    11669.45    11298.72    129.47 o
   2   3   2      750.23      765.13     15.43 o
   3   3   2      547.60      482.51     14.19 o
   4   3   2     1370.29     1585.51     25.77 o
   5   3   2     5540.48     5541.79     71.92 o
   6   3   2     2452.31     2416.76     61.02 o
   7   3   2       22.94       12.46      8.93 o
   8   3   2     3081.53     3171.23     88.42 o
   9   3   2      153.09      101.80     18.23 o
  10   3   2     1019.99     1000.23     76.98 o
  11   3   2      835.94      824.29     64.22 o
 -12   4   2      892.29      875.20     68.40 o
 -11   4   2      440.56      474.98     48.36 o
 -10   4   2      257.03      266.14     34.51 o
  -9   4   2     1397.17     1403.95     51.06 o
  -8   4   2        3.09       12.13      9.35 o
  -7   4   2     2974.63     3025.74     88.65 o
  -6   4   2     4009.80     4154.37     66.93 o
  -5   4   2      128.43       90.89      8.62 o
  -4   4   2     7926.72     8038.50    129.64 o
  -3   4   2      197.82      185.85      8.61 o
  -2   4   2    11739.88    11748.80    136.46 o
  -1   4   2    28345.97    28392.74    316.26 o
   0   4   2      759.99      691.88     18.95 o
   1   4   2      162.19      135.99      6.38 o
   2   4   2        8.30        7.69      3.89 o
   3   4   2     2997.57     2977.33     45.21 o
   4   4   2     1572.01     1371.42     23.95 o
   5   4   2      196.74      177.92     11.74 o
   6   4   2     1320.03     1363.16     37.32 o
   7   4   2     1278.11     1492.05     60.79 o
   8   4   2      333.51      387.68     29.49 o
   9   4   2      635.94      626.53     58.59 o
  10   4   2      288.29      255.62     55.19 o
  11   4   2       84.34      104.61     29.34 o
 -11   5   2      623.95      621.27     43.71 o
 -10   5   2      161.26      145.45     22.78 o
  -9   5   2      265.59      212.60     23.91 o
  -8   5   2       23.47       46.23     12.17 o
  -7   5   2      682.95      722.67     29.19 o
  -6   5   2      133.58      135.78     20.15 o
  -5   5   2      220.80      206.75     14.23 o
  -4   5   2      191.66      238.80     12.74 o
  -3   5   2     6179.98     5716.83     73.28 o
  -2   5   2     2686.07     2614.48     38.26 o
  -1   5   2      372.58      370.57     10.89 o
   0   5   2    11961.59    12611.76    161.28 o
   1   5   2        4.24        7.22      5.26 o
   2   5   2     1470.21     1484.83     25.20 o
   3   5   2     1153.43     1123.88     21.43 o
   4   5   2       91.58      121.01      9.96 o
   5   5   2     8905.20     8806.73    123.02 o
   6   5   2     1696.29     1690.76     43.74 o
   7   5   2      322.46      340.07     23.31 o
   8   5   2      593.96      682.21     34.12 o
   9   5   2        0.83       -8.23     11.87 o
  10   5   2      767.05      817.62     60.19 o
  11   5   2      913.05     1036.78     72.58 o
 -11   6   2      608.87      577.62     43.57 o
 -10   6   2       58.87       68.69     20.99 o
  -9   6   2      563.88      629.86     40.05 o
  -8   6   2       42.73       71.64     16.81 o
  -7   6   2      114.89      109.28     17.79 o
  -6   6   2     1780.59     1760.85     58.63 o
  -5   6   2       33.30       31.88      8.83 o
  -4   6   2     3624.90     3601.40     52.35 o
  -3   6   2     3241.00     3343.64     49.12 o
  -2   6   2     7603.22     7700.86     95.70 o
  -1   6   2     6241.20     6202.15     87.92 o
   0   6   2       46.85       42.07      7.35 o
   1   6   2     3621.72     3833.09     65.38 o
   2   6   2      285.17      255.02     10.68 o
   3   6   2     1503.05     1497.19     27.20 o
   4   6   2     8652.61     8868.31    126.69 o
   5   6   2     1652.76     1561.66     40.64 o
   6   6   2     3141.41     3006.81     64.68 o
   7   6   2      528.73      559.96     35.45 o
   8   6   2      438.11      446.68     28.34 o
   9   6   2      513.10      598.87     40.14 o
  10   6   2       19.48       11.92     19.89 o
 -11   7   2      348.41      262.46     39.63 o
 -10   7   2      223.27      224.67     34.53 o
  -9   7   2      102.84      168.58     59.06 o
  -8   7   2     1932.77     1778.32     52.73 o
  -7   7   2        2.21        6.71     10.04 o
  -6   7   2     1492.51     1570.99     48.80 o
  -5   7   2      450.89      536.71     24.63 o
  -4   7   2        7.10        8.91      6.17 o
  -3   7   2     8763.80     8967.83    112.14 o
  -2   7   2     3666.00     3817.31     61.07 o
  -1   7   2     2636.23     2775.48     48.13 o
   0   7   2      509.32      416.17     17.15 o
   1   7   2      518.70      528.07     19.83 o
   2   7   2      781.29      798.21     22.03 o
   3   7   2     2212.69     2241.78     48.83 o
   4   7   2       19.93       22.44      8.90 o
   5   7   2     1515.60     1468.72     49.00 o
   6   7   2     1165.94     1198.49     45.44 o
   7   7   2       72.57       23.52     13.56 o
   8   7   2       28.14        3.30     14.74 o
   9   7   2       12.62       -8.79     15.18 o
  10   7   2      153.88      218.92     50.30 o
 -10   8   2      133.48       97.75     41.95 o
  -9   8   2      163.37      137.05     31.47 o
  -8   8   2        2.26      -16.49     16.49 o
  -7   8   2     1715.68     1685.59     72.85 o
  -6   8   2      954.19     1198.68     82.27 o
  -5   8   2       23.73       12.43     19.96 o
  -4   8   2       58.98      117.04     16.45 o
  -3   8   2     1075.61     1200.40     36.04 o
  -2   8   2     4137.49     4251.66     77.53 o
  -1   8   2     2098.06     2237.58     61.73 o
   0   8   2       85.32       67.75     10.90 o
   1   8   2     1240.86     1376.25     41.60 o
   2   8   2     1044.25     1079.59     32.05 o
   3   8   2      128.75      144.29     14.74 o
   4   8   2     5580.26     5666.73    159.38 o
   5   8   2     1542.69     1542.93     52.19 o
   6   8   2     2248.59     2255.04     76.09 o
   7   8   2      483.24      468.93     34.98 o
   8   8   2       29.37       -2.55     14.09 o
   9   8   2     1005.67     1055.35     65.67 o
  10   8   2      242.44      232.95     39.30 o
  -9   9   2       58.57       24.29     24.34 o
  -8   9   2      925.80      896.27     70.26 o
  -7   9   2      160.32      124.65     28.44 o
  -6   9   2      285.76      381.23     56.61 o
  -5   9   2     3360.19     3652.73    111.74 o
  -4   9   2       23.30       51.99     19.75 o
  -3   9   2       51.15       64.10     12.20 o
  -2   9   2      468.04      518.02     26.37 o
  -1   9   2      399.10      397.63     30.16 o
   0   9   2     2162.46     2113.12     49.55 o
   1   9   2      110.92      141.19     17.63 o
   2   9   2      157.62      141.10     27.02 o
   3   9   2      408.62      408.63     28.88 o
   4   9   2       25.56       -1.45     15.95 o
   5   9   2     4080.74     4363.71    258.02 o
   6   9   2      182.28      167.39     30.09 o
   7   9   2      443.91      418.71     44.50 o
   8   9   2      714.52      698.41    112.41 o
   9   9   2        6.98       -8.96     24.17 o
  -9  10   2      313.00      224.41     40.56 o
  -8  10   2      172.31      177.88     35.78 o
  -7  10   2     2025.67     2094.63    253.75 o
  -6  10   2      717.14      748.62     57.87 o
  -5  10   2       53.13       21.85     18.29 o
  -4  10   2      380.26      413.79     61.50 o
  -3  10   2       43.17       22.09     14.13 o
  -2  10   2     1352.88     1486.28     42.34 o
  -1  10   2      885.71      920.92     38.64 o
   0  10   2       28.08       14.12     12.64 o
   1  10   2      948.42      965.69     34.93 o
   2  10   2      337.52      281.58     26.24 o
   3  10   2      261.04      274.37     25.96 o
   4  10   2      644.60      753.34     56.76 o
   5  10   2      304.05      214.41     38.49 o
   6  10   2      284.70      351.74     61.50 o
   7  10   2      247.84      280.47     62.93 o
   8  10   2        3.85        2.42     37.47 o
  -8  11   2     1009.01     1078.45     77.90 o
  -7  11   2      211.83      158.91     36.66 o
  -6  11   2      182.30      220.56     38.33 o
  -5  11   2       69.73       68.02     34.21 o
  -4  11   2      248.79      237.52     32.38 o
  -3  11   2      574.58      583.72     47.08 o
  -2  11   2      897.23      865.04     43.47 o
  -1  11   2      100.23       88.32     18.71 o
   0  11   2     2127.84     2201.41     56.53 o
   1  11   2      445.91      386.51     31.55 o
   2  11   2      767.53      745.17     43.28 o
   3  11   2     1808.52     1739.36     69.74 o
   4  11   2      245.83      234.82     35.05 o
   5  11   2      623.60      579.09     70.46 o
   6  11   2       32.77       13.75     23.28 o
   7  11   2      163.93      162.60     35.88 o
  -7  12   2      413.59      376.36     48.67 o
  -6  12   2      191.35      172.02     36.39 o
  -5  12   2      109.57      193.14     36.04 o
  -4  12   2        3.28       21.42     20.70 o
  -3  12   2       49.55       52.04     22.15 o
  -2  12   2      108.68      116.44     21.71 o
  -1  12   2      549.38      537.87     42.15 o
   0  12   2      618.45      599.13     33.96 o
   1  12   2      233.86      206.05     25.96 o
   2  12   2      654.20      683.35     46.20 o
   3  12   2       25.68       39.58     24.18 o
   4  12   2      193.59      172.99     33.19 o
   5  12   2       81.15       47.15     27.12 o
   6  12   2      123.91      199.88     71.68 o
  -6  13   2      172.06      117.43     34.45 o
  -5  13   2       63.41       53.08     30.20 o
  -4  13   2       46.66        4.48     31.77 o
  -3  13   2      105.72       98.50     27.34 o
  -2  13   2        1.65       -2.54     15.54 o
  -1  13   2       36.24       15.27     16.03 o
   0  13   2      858.01      856.35     50.19 o
   1  13   2        4.56       10.21     18.65 o
   2  13   2      250.37      263.93     31.44 o
   3  13   2       17.80        2.21     28.71 o
   4  13   2       47.40       35.06     25.46 o
   5  13   2       69.31       65.51     31.80 o
  -4  14   2       47.81       51.13     32.53 o
  -3  14   2       46.70       -8.15     36.25 o
  -2  14   2        1.62       -8.23     23.57 o
  -1  14   2      378.29      264.56    106.51 o
   0  14   2        1.36       -7.13     19.17 o
   1  14   2       19.33        5.78     19.87 o
   2  14   2       88.98       54.39     41.14 o
   3  14   2       95.71       78.36     34.38 o
 -12   1   3       69.81       33.36     24.43 o
 -11   1   3       23.33       19.79     22.20 o
 -10   1   3      188.12      148.00     44.19 o
  -9   1   3     1171.87     1114.96     43.23 o
  -8   1   3     2235.97     2208.78     58.26 o
  -7   1   3      546.69      631.14     30.19 o
  -6   1   3      141.25      201.24     12.09 o
  -5   1   3     1936.31     2172.55     37.43 o
  -4   1   3      349.53      334.65     15.14 o
  -3   1   3     1890.26     1788.29     32.98 o
  -2   1   3    30270.66    29756.27    360.19 o
  -1   1   3     1263.23     1258.51     18.63 o
   0   1   3    33799.66    32805.77    360.73 o
   1   1   3     2321.13     2307.77     33.77 o
   2   1   3      479.01      426.17     10.03 o
   3   1   3     1287.66     1323.71     21.79 o
   4   1   3      166.48      155.74      8.31 o
   5   1   3     1036.81     1013.20     24.20 o
   6   1   3       10.29       12.32      5.38 o
   7   1   3     1364.75     1318.91     36.16 o
   8   1   3       81.51      109.87     22.60 o
   9   1   3      462.59      489.57     44.35 o
  10   1   3       30.38       14.46     19.36 o
  11   1   3       26.64       17.64     20.74 o
 -12   2   3      853.63      909.48     68.43 o
 -11   2   3      200.89      247.51     35.37 o
 -10   2   3      168.08      160.33     21.69 o
  -9   2   3      152.88      184.04     20.79 o
  -8   2   3     1773.40     1696.94     43.40 o
  -7   2   3        7.81       10.93      6.54 o
  -6   2   3      748.67      765.05     21.27 o
  -5   2   3     1046.09     1025.37     23.29 o
  -4   2   3     3657.68     3483.19     52.69 o
  -3   2   3      265.39      297.52     17.21 o
  -2   2   3     3750.90     3952.49     54.24 o
  -1   2   3       73.08       91.53      6.79 o
   0   2   3     8910.09     8736.27    123.20 o
   1   2   3     4915.55     4753.71     77.05 o
   2   2   3        4.87        6.56      4.00 o
   3   2   3       82.84       55.29      6.95 o
   4   2   3      357.38      405.65     12.97 o
   5   2   3       88.63      103.86      7.46 o
   6   2   3       39.94       50.26     11.09 o
   7   2   3      208.34      238.16     18.28 o
   8   2   3      165.00      124.09     29.73 o
   9   2   3       49.89       67.52     22.25 o
  10   2   3        0.22        4.84     17.41 o
  11   2   3        5.45       -5.75     22.20 o
 -12   3   3        4.46        0.05     21.50 o
 -11   3   3       41.43       40.95     33.40 o
 -10   3   3       16.32        4.30     12.04 o
  -9   3   3        0.35        6.11     10.94 o
  -8   3   3       36.65       41.88     12.52 o
  -7   3   3        7.39        6.91      6.96 o
  -6   3   3      704.11      719.41     25.63 o
  -5   3   3      672.51      593.18     17.78 o
  -4   3   3     4631.51     4815.07     77.44 o
  -3   3   3     3512.56     3782.70     49.61 o
  -2   3   3       32.09       28.61      5.57 o
  -1   3   3     4143.15     4090.64     51.81 o
   0   3   3       10.96       23.38      4.26 o
   1   3   3      763.96      777.89     14.69 o
   2   3   3      793.77      744.36     17.72 o
   3   3   3      170.38      158.39     12.38 o
   4   3   3      221.81      246.79     12.80 o
   5   3   3      722.53      653.12     28.63 o
   6   3   3       16.63       29.33      9.21 o
   7   3   3     1504.86     1492.94     41.20 o
   8   3   3      690.39      696.08     36.41 o
   9   3   3      368.50      312.11     35.97 o
  10   3   3      333.79      303.24     39.56 o
  11   3   3       23.28       19.57     22.09 o
 -12   4   3      659.01      603.51     58.17 o
 -11   4   3        2.22        2.35     15.80 o
 -10   4   3      301.72      254.86     27.18 o
  -9   4   3       19.39        3.32     12.14 o
  -8   4   3     1070.41     1054.16     41.33 o
  -7   4   3     1011.33      995.27     40.75 o
  -6   4   3       50.15       64.74      8.69 o
  -5   4   3     1466.31     1352.12     43.89 o
  -4   4   3     1136.75     1027.59     20.25 o
  -3   4   3     2393.97     2525.35     37.13 o
  -2   4   3     6920.32     7200.86     96.23 o
  -1   4   3      301.90      371.28     12.45 o
   0   4   3    11057.76    10518.79    152.41 o
   1   4   3     1408.03     1327.06     22.08 o
   2   4   3      198.64      217.90     10.90 o
   3   4   3     1087.47     1052.94     23.66 o
   4   4   3      457.65      463.38     16.97 o
   5   4   3      780.79      935.21     24.47 o
   6   4   3     1225.51     1240.58     36.08 o
   7   4   3       99.56       72.28     17.40 o
   8   4   3      399.09      523.44     29.52 o
   9   4   3      357.24      337.88     29.95 o
  10   4   3       89.14      128.04     36.45 o
  11   4   3       20.42        5.97     21.88 o
 -11   5   3      614.37      668.42     52.14 o
 -10   5   3      189.15      145.34     22.74 o
  -9   5   3      589.25      720.61     42.24 o
  -8   5   3      476.65      440.69     26.59 o
  -7   5   3        0.29       -5.93      8.26 o
  -6   5   3      905.30      866.21     36.80 o
  -5   5   3     1181.36     1265.98     29.18 o
  -4   5   3     1350.73     1565.90     28.04 o
  -3   5   3      498.51      623.55     23.05 o
  -2   5   3      313.83      289.17     13.94 o
  -1   5   3     8668.51     8769.29    116.01 o
   0   5   3      629.98      717.84     19.33 o
   1   5   3      167.80      187.52     10.87 o
   2   5   3     3088.55     3178.67     47.74 o
   3   5   3      611.98      517.49     14.06 o
   4   5   3      324.57      401.08     23.57 o
   5   5   3     2258.78     2279.52     43.54 o
   6   5   3       53.74       20.24     10.01 o
   7   5   3      208.43      243.22     32.69 o
   8   5   3        2.55        1.79     11.15 o
   9   5   3       96.62       31.21     18.68 o
  10   5   3      256.86      248.56     36.29 o
  11   5   3       16.68       -1.51     23.68 o
 -11   6   3       27.86       52.07     20.77 o
 -10   6   3      200.11      219.60     27.13 o
  -9   6   3       48.82       52.86     17.26 o
  -8   6   3        4.86        6.01     10.40 o
  -7   6   3       11.14       16.63     10.04 o
  -6   6   3       70.27       70.45     11.98 o
  -5   6   3       75.43       94.96     11.86 o
  -4   6   3      245.44      251.50     12.84 o
  -3   6   3       11.96        6.84      4.98 o
  -2   6   3     4143.22     4035.64     56.22 o
  -1   6   3      314.89      240.26     15.69 o
   0   6   3      558.76      710.76     22.85 o
   1   6   3     2954.54     2979.66     49.53 o
   2   6   3       32.08       47.98      6.30 o
   3   6   3     1356.28     1341.61     29.12 o
   4   6   3     1704.97     1704.47     35.65 o
   5   6   3       58.77       80.48     14.02 o
   6   6   3      912.45      906.13     33.09 o
   7   6   3       37.63       38.40     11.52 o
   8   6   3      256.15      343.73     26.12 o
   9   6   3      272.92      298.51     49.49 o
  10   6   3        8.51        2.68     20.94 o
 -11   7   3       39.16       56.37     28.18 o
 -10   7   3        0.17       21.55     20.30 o
  -9   7   3      551.93      492.10     95.16 o
  -8   7   3      156.15      179.32     20.04 o
  -7   7   3        2.29       13.14     10.79 o
  -6   7   3      113.24      126.15     15.13 o
  -5   7   3      181.11      185.55     16.96 o
  -4   7   3      365.60      344.66     17.33 o
  -3   7   3      613.16      624.40     18.74 o
  -2   7   3       46.50       50.93     11.20 o
  -1   7   3     1298.54     1229.83     29.75 o
   0   7   3     2140.85     2178.83     41.36 o
   1   7   3      323.04      318.53     16.04 o
   2   7   3     2603.94     2542.59     45.90 o
   3   7   3       65.21       85.89     11.88 o
   4   7   3     4953.40     4981.56     89.63 o
   5   7   3      566.33      609.03     45.48 o
   6   7   3       44.17       12.81     11.78 o
   7   7   3      975.93      959.72     46.65 o
   8   7   3       12.64       -1.04     14.17 o
   9   7   3      139.07      153.16     36.58 o
  10   7   3      242.03      131.03     52.34 o
 -10   8   3      187.04      197.54     49.69 o
  -9   8   3      493.35      534.64     51.11 o
  -8   8   3       50.32       37.69     21.33 o
  -7   8   3     1255.57     1364.31     74.94 o
  -6   8   3      222.16      188.32     29.33 o
  -5   8   3     1190.75     1188.13     54.22 o
  -4   8   3      626.50      549.81     32.01 o
  -3   8   3        0.27       -8.30      8.30 o
  -2   8   3      533.17      592.01     42.33 o
  -1   8   3     1389.80     1338.11     36.90 o
   0   8   3        6.55       12.25      8.88 o
   1   8   3      477.06      502.78     24.67 o
   2   8   3      199.01      170.00     13.54 o
   3   8   3       94.61       97.23     13.28 o
   4   8   3     1084.93     1146.41     35.40 o
   5   8   3     2088.16     2191.09    129.64 o
   6   8   3      151.15      152.38     21.85 o
   7   8   3       26.02        8.65     14.87 o
   8   8   3       26.71       31.63     38.56 o
   9   8   3      326.24      339.03     34.74 o
 -10   9   3      131.48      156.81     48.88 o
  -9   9   3       85.95       61.17     27.45 o
  -8   9   3     1025.78     1020.26     86.35 o
  -7   9   3        5.79       15.90     20.15 o
  -6   9   3      751.21      766.57     54.29 o
  -5   9   3      151.05      131.35     24.59 o
  -4   9   3     2031.64     2039.12     59.34 o
  -3   9   3      449.82      486.00     26.55 o
  -2   9   3      333.41      311.07     24.10 o
  -1   9   3       29.85       38.44     11.17 o
   0   9   3      661.57      660.99     37.80 o
   1   9   3       28.69       35.11     10.81 o
   2   9   3        9.38       11.60     11.89 o
   3   9   3        2.80      -10.71     10.71 o
   4   9   3     1013.47     1090.53     57.44 o
   5   9   3        4.55        7.30     18.03 o
   6   9   3      204.58      246.42     35.83 o
   7   9   3       10.16        2.13     21.39 o
   8   9   3       47.63       23.77     24.46 o
   9   9   3       61.10       10.81     28.16 o
  -9  10   3      104.53       96.87     32.97 o
  -8  10   3        5.39       13.07     23.28 o
  -7  10   3     1384.38     1514.31    124.43 o
  -6  10   3        4.80        3.13     18.86 o
  -5  10   3      388.91      373.66     39.31 o
  -4  10   3      113.37      147.11     68.43 o
  -3  10   3     1083.58     1124.26     55.79 o
  -2  10   3      332.78      363.51     24.96 o
  -1  10   3      169.78      170.99     18.08 o
   0  10   3        2.31       -4.47      9.68 o
   1  10   3      803.06      820.57     33.57 o
   2  10   3     1265.08     1307.14     65.98 o
   3  10   3     2339.07     2575.51    154.43 o
   4  10   3       19.59       29.95     38.49 o
   5  10   3      119.28      106.84     27.01 o
   6  10   3      401.42      343.85     43.38 o
   7  10   3      389.95      353.81     43.43 o
   8  10   3      766.96     1016.36     74.38 o
  -8  11   3      263.42      285.48     44.57 o
  -7  11   3        2.57        6.68     23.76 o
  -6  11   3      767.65      777.13     85.94 o
  -5  11   3        7.30        8.45     18.53 o
  -4  11   3      289.62      318.02     36.52 o
  -3  11   3      137.90      122.65     26.01 o
  -2  11   3       82.17       79.91     15.67 o
  -1  11   3      192.62      205.18     26.31 o
   0  11   3      642.47      678.72     34.60 o
   1  11   3       41.90       69.39     18.35 o
   2  11   3     1127.79     1116.71     47.20 o
   3  11   3       82.33       70.87     18.82 o
   4  11   3        5.88       -2.66     19.29 o
   5  11   3      601.02      608.66     69.85 o
   6  11   3        0.09       -0.86     21.42 o
   7  11   3      228.11      284.99     43.31 o
  -7  12   3      153.90      173.77     39.98 o
  -6  12   3      135.30       56.76     29.63 o
  -5  12   3        2.57        2.52     18.59 o
  -4  12   3      109.05      111.71     27.34 o
  -3  12   3       62.42       61.62     23.53 o
  -2  12   3      222.78      202.93     22.30 o
  -1  12   3     1041.41     1002.80     42.70 o
   0  12   3      216.06      206.77     31.43 o
   1  12   3     1627.92     1779.94     67.40 o
   2  12   3       19.63       32.30     17.10 o
   3  12   3      394.61      440.67     48.16 o
   4  12   3      188.02      173.33     33.60 o
   5  12   3       11.34       15.90     25.46 o
   6  12   3      234.52      225.58     41.94 o
  -6  13   3      446.54      551.33     57.99 o
  -5  13   3       80.33       82.68     44.40 o
  -4  13   3        1.29      -13.74     21.44 o
  -3  13   3      334.83      310.79     39.31 o
  -2  13   3        1.96        3.18     17.04 o
  -1  13   3      428.16      489.66     35.72 o
   0  13   3      738.93      687.19     48.27 o
   1  13   3      468.90      457.01     38.56 o
   2  13   3      468.03      442.03     47.78 o
   3  13   3       34.25       37.52     26.79 o
   4  13   3      391.02      400.98     49.67 o
   5  13   3       22.73      -14.73     26.81 o
  -4  14   3      231.99      226.05     57.43 o
  -3  14   3       67.48       52.14     28.08 o
  -2  14   3      453.90      488.98     50.25 o
  -1  14   3        3.88       12.68     24.76 o
   0  14   3      218.29      293.28     43.77 o
   1  14   3       69.47       55.24     22.49 o
   2  14   3       12.46        5.32     24.15 o
   3  14   3       50.03       34.37     28.85 o
 -12   0   4      111.50      107.12     41.14 o
 -11   0   4        9.50       68.43     31.36 o
 -10   0   4      377.55      432.55     59.47 o
  -9   0   4      359.17      321.57     32.16 o
  -8   0   4      663.00      622.10     41.17 o
  -7   0   4     1365.90     1423.22    161.90 o
  -6   0   4     1189.54     1106.28     43.99 o
  -5   0   4     5060.97     4723.06     86.17 o
  -4   0   4      364.39      365.32     14.27 o
  -3   0   4     1524.56     1292.71     31.12 o
  -2   0   4     1021.66     1081.74     26.03 o
  -1   0   4     5192.27     4902.15    237.86 o
   0   0   4      469.34      531.95     24.48 o
   1   0   4     7180.75     6958.19    116.93 o
   2   0   4     2053.32     2176.96     44.55 o
   3   0   4     8910.64     9279.81    156.09 o
   4   0   4     3064.34     2885.75     59.20 o
   5   0   4      660.13      539.82     44.29 o
   6   0   4        5.67       13.02      8.09 o
   7   0   4       61.36       63.95     24.85 o
   8   0   4     1878.07     2071.52    112.82 o
   9   0   4      585.66      573.07     69.65 o
  10   0   4      724.79      708.29     80.65 o
  11   0   4       30.31       18.74     32.99 o
 -12   1   4      766.43      874.97     66.76 o
 -11   1   4      346.18      249.52     41.75 o
 -10   1   4      216.81      207.31     59.14 o
  -9   1   4      747.64      782.52     58.55 o
  -8   1   4        7.45       13.28      8.22 o
  -7   1   4     3937.85     3707.56     79.74 o
  -6   1   4     1255.98     1188.07     31.59 o
  -5   1   4     1018.18      991.51     22.40 o
  -4   1   4     2755.65     2598.20     39.32 o
  -3   1   4     1043.25     1037.51     17.72 o
  -2   1   4    30493.21    29949.99    331.04 o
  -1   1   4     2193.02     2178.15     33.31 o
   0   1   4     3112.46     3004.28     41.55 o
   1   1   4     5531.69     5612.36     74.92 o
   2   1   4     5994.76     6043.30     73.86 o
   3   1   4     1282.97     1167.71     20.77 o
   4   1   4    11743.60    11663.91    149.82 o
   5   1   4      219.96      199.74     10.40 o
   6   1   4     2026.29     1969.46     39.13 o
   7   1   4      100.71      109.92     13.57 o
   8   1   4       67.79       51.89     19.24 o
   9   1   4     2411.56     2400.51    102.44 o
  10   1   4      884.04      967.73    127.89 o
  11   1   4       72.10       26.73     54.37 o
 -12   2   4        2.15       25.75     33.60 o
 -11   2   4       51.61       34.81     29.12 o
 -10   2   4     1090.18     1018.04     58.13 o
  -9   2   4        1.32        4.70     10.67 o
  -8   2   4     4646.53     4667.35     87.30 o
  -7   2   4     2305.64     2396.35     58.47 o
  -6   2   4      231.26      209.26     12.66 o
  -5   2   4     6785.33     6600.90     92.77 o
  -4   2   4      454.45      469.85     14.44 o
  -3   2   4     7915.44     8020.66    115.86 o
  -2   2   4    30537.44    30410.23    337.32 o
  -1   2   4     4853.06     5069.28     62.40 o
   0   2   4     2059.21     2221.10     31.93 o
   1   2   4      164.34      171.34      9.83 o
   2   2   4    12711.95    12567.17    199.00 o
   3   2   4    19693.84    19405.77    274.28 o
   4   2   4      225.92      296.19     15.06 o
   5   2   4     4815.34     4836.81     81.35 o
   6   2   4      259.55      230.92     14.58 o
   7   2   4     2352.78     2559.58     73.81 o
   8   2   4     1240.68     1206.71     58.58 o
   9   2   4      137.85      178.61     29.80 o
  10   2   4     1280.35     1290.16     67.39 o
  11   2   4      989.10     1199.94     74.00 o
 -12   3   4       95.32      128.66     30.92 o
 -11   3   4       63.96       29.27     17.58 o
 -10   3   4      104.05       99.97     36.05 o
  -9   3   4     1300.34     1317.06     48.17 o
  -8   3   4      445.52      422.75     29.03 o
  -7   3   4     1986.32     2026.41     47.08 o
  -6   3   4     1981.32     2022.68     41.91 o
  -5   3   4       51.34       74.49      8.09 o
  -4   3   4     3559.63     3398.03     55.31 o
  -3   3   4      317.29      239.81     10.30 o
  -2   3   4       60.18       94.69     11.91 o
  -1   3   4       50.03       40.25      4.77 o
   0   3   4      159.06      179.12      8.77 o
   1   3   4       34.27       12.74      3.73 o
   2   3   4      449.52      340.48     24.07 o
   3   3   4     1050.12      929.99     22.24 o
   4   3   4     1415.73     1294.30     28.36 o
   5   3   4      648.86      632.05     22.28 o
   6   3   4      186.59      184.02     15.99 o
   7   3   4      105.38      118.71     14.81 o
   8   3   4      527.74      488.11     28.40 o
   9   3   4     3613.11     3683.66    239.70 o
  10   3   4      351.87      458.97     47.04 o
  11   3   4      530.39      517.16     78.41 o
 -12   4   4      153.56      207.69     37.44 o
 -11   4   4      720.35      732.85     47.55 o
 -10   4   4      869.98      833.18     46.96 o
  -9   4   4      173.86      204.61     23.52 o
  -8   4   4     6902.14     6581.69    136.18 o
  -7   4   4      659.52      645.64     23.02 o
  -6   4   4      245.93      263.45     17.89 o
  -5   4   4     2007.42     2070.44     43.61 o
  -4   4   4        3.43       11.80      4.37 o
  -3   4   4     5935.08     5910.06     75.00 o
  -2   4   4    11931.86    11925.19    145.71 o
  -1   4   4      165.21      191.92      9.68 o
   0   4   4     8263.21     7995.92     96.84 o
   1   4   4      109.72      162.50      8.04 o
   2   4   4      131.92       70.26      5.70 o
   3   4   4     3960.64     3646.04     57.78 o
   4   4   4      263.84      256.07     14.16 o
   5   4   4     1587.90     1517.60     34.17 o
   6   4   4      581.79      632.35     28.44 o
   7   4   4      284.97      306.18     25.85 o
   8   4   4      876.29      970.80     48.09 o
   9   4   4        1.02        3.61     16.01 o
  10   4   4      414.80      414.02     44.92 o
  11   4   4      384.26      479.84     51.83 o
 -11   5   4      761.71      754.52     48.11 o
 -10   5   4      124.67      143.21     27.59 o
  -9   5   4     3628.63     3429.26    104.30 o
  -8   5   4       59.75       60.30     12.73 o
  -7   5   4     1777.75     1854.72     74.84 o
  -6   5   4     2109.76     2215.08     48.95 o
  -5   5   4      229.05      222.62     13.64 o
  -4   5   4     2002.55     1980.75     34.82 o
  -3   5   4     5984.21     6275.65     87.70 o
  -2   5   4     5036.23     5214.21     68.48 o
  -1   5   4    18406.76    18366.41    231.81 o
   0   5   4      507.87      479.44     20.85 o
   1   5   4     7381.25     7679.98     94.57 o
   2   5   4      456.16      377.37     12.26 o
   3   5   4     2646.16     2553.82     49.74 o
   4   5   4     9060.47     9167.18    127.60 o
   5   5   4     2245.69     2291.03     44.75 o
   6   5   4     1995.57     1968.41     49.38 o
   7   5   4     1463.93     1445.02     57.40 o
   8   5   4      280.40      264.23     22.68 o
   9   5   4      301.35      316.57     30.75 o
  10   5   4      422.48      429.92     45.90 o
 -11   6   4      232.24      208.23     29.10 o
 -10   6   4      501.30      563.30     40.30 o
  -9   6   4       43.17       10.10     13.84 o
  -8   6   4      207.15      238.62     21.12 o
  -7   6   4       80.56       55.73     14.84 o
  -6   6   4        7.75        5.89      7.53 o
  -5   6   4      460.13      464.47     20.33 o
  -4   6   4       17.32       17.93      6.42 o
  -3   6   4     2765.80     2573.85     41.08 o
  -2   6   4     2154.64     2100.53     34.73 o
  -1   6   4       27.77       53.46      8.09 o
   0   6   4      222.48      156.47     11.62 o
   1   6   4       31.30       29.28      6.85 o
   2   6   4      616.13      647.94     28.37 o
   3   6   4     2453.58     2495.36     45.16 o
   4   6   4       17.00        7.90      6.60 o
   5   6   4      417.12      464.81     24.77 o
   6   6   4     2246.45     2396.69     56.83 o
   7   6   4       18.90        9.40     11.93 o
   8   6   4     1074.88     1159.17     50.94 o
   9   6   4      418.69      449.11    100.20 o
  10   6   4      185.48      250.49     53.36 o
 -11   7   4      587.78      518.37     50.95 o
 -10   7   4      254.55      267.73     37.07 o
  -9   7   4     1502.88     1704.23     74.00 o
  -8   7   4      624.54      645.78     34.01 o
  -7   7   4     1031.62      981.71     34.59 o
  -6   7   4      131.57      139.49     18.87 o
  -5   7   4       32.05       31.84      9.02 o
  -4   7   4     1309.96     1321.74     34.24 o
  -3   7   4     4038.41     3985.15     80.62 o
  -2   7   4     4625.73     4586.90     83.42 o
  -1   7   4    12563.26    12629.67    168.67 o
   0   7   4       55.30       41.27      8.49 o
   1   7   4      227.39      174.71     12.73 o
   2   7   4      373.68      386.07     17.80 o
   3   7   4        9.53        0.98      7.58 o
   4   7   4     8689.23     8750.15    141.95 o
   5   7   4      181.52      140.68     20.77 o
   6   7   4      210.42      266.95     41.24 o
   7   7   4      431.47      441.72     34.29 o
   8   7   4      136.20      175.43     25.19 o
   9   7   4      785.20      863.75     51.43 o
  10   7   4      155.09      117.74     32.53 o
 -10   8   4      547.14      535.60     75.35 o
  -9   8   4       34.05       14.90     22.13 o
  -8   8   4     2153.26     2309.11     90.26 o
  -7   8   4     1152.24     1113.97     56.11 o
  -6   8   4       53.27       27.77     44.80 o
  -5   8   4      663.70      583.83     34.06 o
  -4   8   4     2299.77     2295.77     61.83 o
  -3   8   4     4231.49     4334.68     80.66 o
  -2   8   4     5967.31     6153.06    104.78 o
  -1   8   4        8.70       14.78      9.02 o
   0   8   4     1743.37     1704.72     44.01 o
   1   8   4      711.13      701.63     23.49 o
   2   8   4       99.59       87.09     12.80 o
   3   8   4     2387.28     2398.76     54.67 o
   4   8   4     1727.65     1825.46     80.13 o
   5   8   4     3640.56     3790.53    138.39 o
   6   8   4      303.19      375.77     31.87 o
   7   8   4        5.25        0.47     17.94 o
   8   8   4      959.20      964.96     64.24 o
   9   8   4      349.17      357.39     36.98 o
 -10   9   4       63.56      115.27     45.21 o
  -9   9   4      483.66      484.32     98.57 o
  -8   9   4        0.47        2.05     19.05 o
  -7   9   4      177.17      179.10     28.98 o
  -6   9   4      437.59      471.59     42.05 o
  -5   9   4     1351.88     1295.77     59.70 o
  -4   9   4     4926.85     4969.70    108.09 o
  -3   9   4       61.39       55.02     12.24 o
  -2   9   4      256.85      224.78     19.06 o
  -1   9   4      552.47      566.63     28.47 o
   0   9   4        2.12       14.41      9.80 o
   1   9   4      119.64      135.22     15.26 o
   2   9   4      705.08      823.49     48.59 o
   3   9   4       17.70        0.29     11.79 o
   4   9   4      166.27      165.74     27.93 o
   5   9   4        2.15      -16.09     16.09 o
   6   9   4       52.01       67.34     54.58 o
   7   9   4      632.47      642.11     55.50 o
   8   9   4       31.97       23.74     49.28 o
   9   9   4      230.38      260.17     42.87 o
  -9  10   4       91.40       29.46     27.95 o
  -8  10   4      993.12      954.86     69.47 o
  -7  10   4      258.82      224.42     50.91 o
  -6  10   4       23.27       12.88     19.57 o
  -5  10   4      679.07      710.57    103.45 o
  -4  10   4       58.51       64.82     29.94 o
  -3  10   4      975.34      932.86     35.63 o
  -2  10   4      647.08      668.19     32.63 o
  -1  10   4       58.76       65.78     13.82 o
   0  10   4       80.20       72.47     14.14 o
   1  10   4      114.77       68.97     16.30 o
   2  10   4      407.70      352.04     28.90 o
   3  10   4     1272.20     1217.16     47.96 o
   4  10   4      183.78      304.22     39.31 o
   5  10   4      917.17      828.87     61.85 o
   6  10   4       14.06        7.88     20.47 o
   7  10   4      437.30      460.84     55.80 o
   8  10   4      336.63      343.40     46.43 o
  -8  11   4       58.37       45.93     31.77 o
  -7  11   4      656.54      762.46     86.75 o
  -6  11   4      645.13      631.83     53.42 o
  -5  11   4        3.73        5.51     17.17 o
  -4  11   4       76.98       36.98     20.15 o
  -3  11   4     1105.78     1086.40     70.11 o
  -2  11   4       14.26       -3.30     11.52 o
  -1  11   4      987.48      997.58     61.55 o
   0  11   4        7.51       11.72     12.71 o
   1  11   4        7.08        0.13     13.87 o
   2  11   4     1059.65     1202.17     49.35 o
   3  11   4       61.40       69.33     19.24 o
   4  11   4     2541.74     2346.23     95.90 o
   5  11   4      234.50      201.10     36.57 o
   6  11   4        5.06       16.90     26.68 o
   7  11   4       45.16       42.30     27.83 o
  -7  12   4      404.10      447.08     64.15 o
  -6  12   4       57.04       53.31     25.63 o
  -5  12   4      267.83      312.26     40.11 o
  -4  12   4       52.22       37.99     22.04 o
  -3  12   4      628.98      665.50     53.11 o
  -2  12   4      152.18      158.99     20.96 o
  -1  12   4       22.84       26.16     15.36 o
   0  12   4      561.79      544.27     56.42 o
   1  12   4      160.46      184.55     25.56 o
   2  12   4      288.20      291.67     30.87 o
   3  12   4     1085.56     1130.03     74.64 o
   4  12   4      135.22      108.34     30.10 o
   5  12   4       21.35       33.12     27.60 o
   6  12   4        0.91        7.79     25.72 o
  -6  13   4      217.50      206.50     54.99 o
  -5  13   4      119.66      139.05     33.11 o
  -4  13   4       79.58       89.50     29.55 o
  -3  13   4        1.17        1.17     21.00 o
  -2  13   4      237.37      236.80     45.35 o
  -1  13   4        8.37        8.92     17.32 o
   0  13   4       46.02       50.10     22.08 o
   1  13   4      324.06      305.66     32.39 o
   2  13   4      117.77      120.39     30.97 o
   3  13   4      399.94      399.98     49.17 o
   4  13   4      293.81      384.43     49.78 o
   5  13   4      174.85      123.99     57.63 o
  -3  14   4       76.86       82.59     32.18 o
  -2  14   4      141.11       80.65     39.10 o
  -1  14   4        4.05       -2.44     19.39 o
   0  14   4      214.93      233.50     31.14 o
   1  14   4        0.31       -8.14     20.69 o
   2  14   4       80.27      104.94     34.60 o
   3  14   4      107.31       89.61     48.06 o
 -12   1   5       16.98       31.58     23.88 o
 -11   1   5       11.58       -4.01     15.83 o
 -10   1   5      382.68      376.91     31.13 o
  -9   1   5      333.19      335.97     27.38 o
  -8   1   5     1094.73     1004.55     34.92 o
  -7   1   5       28.86       51.51     21.28 o
  -6   1   5      266.00      295.22     15.84 o
  -5   1   5      750.53      849.97     16.96 o
  -4   1   5      223.30      262.69      9.46 o
  -3   1   5     2162.32     2279.01     32.90 o
  -2   1   5     6309.25     6506.49    108.29 o
  -1   1   5      184.81      202.27     10.17 o
   0   1   5    27363.05    27920.76    311.75 o
   1   1   5     5414.46     5526.92     75.61 o
   2   1   5      962.54      971.52     18.85 o
   3   1   5      203.06      152.31     11.39 o
   4   1   5       54.58       66.91      6.63 o
   5   1   5     3009.26     3127.17     46.90 o
   6   1   5       43.99       35.26      7.95 o
   7   1   5     1052.30     1044.98     40.48 o
   8   1   5        6.25        6.27     15.13 o
   9   1   5       63.87       67.46     36.86 o
  10   1   5        1.87      -13.90     18.15 o
  11   1   5       64.72       63.98     27.61 o
 -12   2   5        0.10       10.82     21.39 o
 -11   2   5      222.92      202.43     36.48 o
 -10   2   5       72.22       32.29     14.03 o
  -9   2   5       55.51       48.11     11.90 o
  -8   2   5        6.73       11.12     15.17 o
  -7   2   5       30.78       20.52      6.87 o
  -6   2   5      136.68      161.11     11.48 o
  -5   2   5       81.15       80.21      8.14 o
  -4   2   5     4722.43     4922.28     63.25 o
  -3   2   5      771.85      776.33     17.42 o
  -2   2   5     9152.61     9757.21    114.72 o
  -1   2   5       67.91       52.24      5.83 o
   0   2   5     9699.00     9728.43    114.84 o
   1   2   5     8918.75     8773.56    104.57 o
   2   2   5      693.35      687.03     20.46 o
   3   2   5        3.84        3.48      4.92 o
   4   2   5      120.73      157.41     11.26 o
   5   2   5       20.05       24.81      7.08 o
   6   2   5      769.35      765.45     29.79 o
   7   2   5     1240.55     1270.76     37.78 o
   8   2   5      630.10      544.58     44.50 o
   9   2   5        7.90       24.53     18.20 o
  10   2   5       46.32       67.41     22.75 o
  11   2   5        2.93       -5.03     25.25 o
 -12   3   5       85.82       80.87     38.90 o
 -11   3   5      315.08      268.84     30.34 o
 -10   3   5       23.09       24.64     13.88 o
  -9   3   5       10.34       10.93     11.08 o
  -8   3   5      244.40      246.20     19.41 o
  -7   3   5       40.98       50.67      8.94 o
  -6   3   5      255.67      287.96     15.52 o
  -5   3   5      400.21      442.05     20.46 o
  -4   3   5     5183.43     5618.44     87.23 o
  -3   3   5     3202.03     3571.91     48.80 o
  -2   3   5      497.47      511.13     15.48 o
  -1   3   5     1690.06     1729.17     30.32 o
   0   3   5     4594.82     4640.91     60.57 o
   1   3   5        5.55       16.02      3.87 o
   2   3   5       46.89       62.26      7.37 o
   3   3   5     2328.13     2652.15     45.74 o
   4   3   5      249.92      302.18     17.10 o
   5   3   5      369.44      391.75     25.95 o
   6   3   5       37.20       31.28     10.15 o
   7   3   5      243.37      209.71     20.99 o
   8   3   5      110.17       78.06     16.96 o
   9   3   5      686.44      759.48     56.89 o
  10   3   5       11.55        1.88     19.53 o
  11   3   5        0.60       -2.52     23.36 o
 -12   4   5      319.56      340.68     35.91 o
 -11   4   5      329.31      356.35     33.18 o
 -10   4   5      384.11      352.98     34.98 o
  -9   4   5       53.51       56.86     16.47 o
  -8   4   5      515.09      534.37     34.08 o
  -7   4   5       94.90       85.85     10.69 o
  -6   4   5       51.69       56.77      8.87 o
  -5   4   5      772.04      748.78     26.05 o
  -4   4   5      588.47      602.34     18.04 o
  -3   4   5      474.32      456.95     14.48 o
  -2   4   5      649.78      565.37     28.60 o
  -1   4   5        3.97       10.12      5.98 o
   0   4   5       82.94       90.65      9.26 o
   1   4   5      642.56      810.08     22.44 o
   2   4   5       70.18      114.12      7.08 o
   3   4   5     3542.12     3483.09     56.84 o
   4   4   5      691.39      745.45     22.12 o
   5   4   5      544.86      521.06     23.73 o
   6   4   5      883.71      950.85     51.89 o
   7   4   5       63.98       60.95     13.16 o
   8   4   5     1208.43     1193.31     42.50 o
   9   4   5       61.85       57.90     22.38 o
  10   4   5       11.01       -4.62     19.28 o
  11   4   5      275.53      284.48     42.19 o
 -11   5   5      275.60      268.46     31.08 o
 -10   5   5      378.04      256.83     28.19 o
  -9   5   5      138.89      154.35     21.62 o
  -8   5   5      202.80      197.43     22.25 o
  -7   5   5     1020.14      969.53     33.18 o
  -6   5   5       50.92       43.04      8.92 o
  -5   5   5      330.10      345.56     17.17 o
  -4   5   5     1553.03     1669.50     30.17 o
  -3   5   5      448.27      456.21     16.43 o
  -2   5   5     1051.36      995.50     21.22 o
  -1   5   5       43.86       56.57      7.68 o
   0   5   5      974.20     1053.21     20.81 o
   1   5   5       54.32       55.14      6.07 o
   2   5   5     2816.13     2977.64     48.15 o
   3   5   5      444.53      440.03     23.23 o
   4   5   5        1.22       -0.31      6.31 o
   5   5   5      213.74      253.88     16.07 o
   6   5   5      208.37      228.94     19.45 o
   7   5   5       37.51       24.07     11.37 o
   8   5   5       63.42       33.26     19.62 o
   9   5   5        5.24       10.33     18.77 o
  10   5   5       13.24        5.84     21.99 o
 -11   6   5       32.44       16.53     17.70 o
 -10   6   5        3.21       -2.53     14.56 o
  -9   6   5      126.03      112.52     20.15 o
  -8   6   5       56.44       35.22     19.53 o
  -7   6   5      226.23      134.53     21.07 o
  -6   6   5      312.98      280.22     17.27 o
  -5   6   5        1.04       13.96      7.12 o
  -4   6   5      472.10      472.14     16.80 o
  -3   6   5      180.83      176.86     10.95 o
  -2   6   5      267.43      252.26     11.99 o
  -1   6   5       32.35       47.90      8.27 o
   0   6   5      419.62      485.48     19.67 o
   1   6   5      318.46      342.90     15.64 o
   2   6   5      588.39      554.40     19.95 o
   3   6   5      225.44      231.75     14.78 o
   4   6   5       92.20       69.41     12.69 o
   5   6   5     1762.44     1858.10     40.74 o
   6   6   5       20.16       19.16     10.66 o
   7   6   5      151.06      181.48     23.76 o
   8   6   5      190.35      217.46     26.22 o
   9   6   5      252.51      311.32     38.77 o
  10   6   5       17.72      -12.22     30.14 o
 -11   7   5       12.48      -11.71     21.58 o
 -10   7   5      190.07      190.39     26.27 o
  -9   7   5        2.48        0.33     14.39 o
  -8   7   5      126.73      122.96     20.45 o
  -7   7   5       87.12      118.90     29.39 o
  -6   7   5     1360.55     1336.92     36.05 o
  -5   7   5       10.69        1.37      9.00 o
  -4   7   5     1524.67     1493.87     34.84 o
  -3   7   5       23.88       27.33      8.23 o
  -2   7   5      757.13      768.23     24.08 o
  -1   7   5     1622.80     1511.70     34.72 o
   0   7   5      854.15      932.96     25.97 o
   1   7   5      755.81      757.53     23.29 o
   2   7   5      539.28      524.61     25.92 o
   3   7   5     1297.67     1234.38     36.09 o
   4   7   5     1417.98     1527.19     61.32 o
   5   7   5      256.22      241.68     31.36 o
   6   7   5      634.22      716.41     42.45 o
   7   7   5      240.28      242.12     27.27 o
   8   7   5      287.23      253.65     41.02 o
   9   7   5      109.07      144.11     26.24 o
  10   7   5        0.33      -13.44     30.55 o
 -10   8   5        4.00      -24.44     28.10 o
  -9   8   5      106.43      124.98     30.52 o
  -8   8   5      915.93     1031.69     93.68 o
  -7   8   5       21.24       23.78     17.50 o
  -6   8   5     1549.19     1548.97     64.77 o
  -5   8   5      232.00      242.61     23.81 o
  -4   8   5      170.70      143.64     21.54 o
  -3   8   5     2684.48     2766.21     56.19 o
  -2   8   5       40.68       43.89     10.33 o
  -1   8   5      966.46      928.82     28.06 o
   0   8   5     1190.93     1153.91     30.47 o
   1   8   5       58.66       53.01      9.46 o
   2   8   5      502.43      476.28     26.40 o
   3   8   5      218.55      245.17     19.81 o
   4   8   5      192.21      196.25     18.42 o
   5   8   5       12.19        6.82     12.98 o
   6   8   5      315.21      314.06     29.74 o
   7   8   5      481.46      599.97     62.01 o
   8   8   5       30.20        3.43     17.84 o
   9   8   5        2.57        2.17     19.15 o
 -10   9   5      112.96       35.44     38.29 o
  -9   9   5       90.42       65.84     28.18 o
  -8   9   5        0.48        4.89     25.66 o
  -7   9   5      407.69      452.16     62.32 o
  -6   9   5       71.11       48.18     29.12 o
  -5   9   5      580.08      525.37     43.31 o
  -4   9   5       17.94       14.05     13.39 o
  -3   9   5      372.57      371.06     24.00 o
  -2   9   5      927.38      971.13     33.58 o
  -1   9   5      435.54      454.03     30.75 o
   0   9   5       32.80       18.24     10.42 o
   1   9   5      185.37      223.97     23.01 o
   2   9   5      348.63      339.03     30.30 o
   3   9   5      114.39      117.50     19.16 o
   4   9   5      315.26      326.06     28.34 o
   5   9   5      196.73      131.10     29.07 o
   6   9   5      756.81      880.83     63.92 o
   7   9   5       75.02       68.60     37.47 o
   8   9   5      207.42      342.35     45.35 o
  -9  10   5      361.35      455.14     52.19 o
  -8  10   5      626.45      655.38     58.32 o
  -7  10   5       33.29       33.44     21.57 o
  -6  10   5      572.08      580.50     49.38 o
  -5  10   5      230.70      245.34     48.88 o
  -4  10   5     2261.17     2113.26     91.53 o
  -3  10   5      469.82      503.38     37.98 o
  -2  10   5       32.89       25.82     12.05 o
  -1  10   5      249.06      301.14     22.93 o
   0  10   5      140.96      137.36     16.59 o
   1  10   5       51.85       71.37     17.71 o
   2  10   5      441.78      464.18     34.20 o
   3  10   5      229.65      174.56     22.87 o
   4  10   5      465.13      427.87     44.46 o
   5  10   5      697.92      714.80     58.68 o
   6  10   5       16.54        7.64     22.49 o
   7  10   5       54.89       90.97     29.80 o
   8  10   5      792.49      905.08     72.41 o
  -8  11   5        5.20      -24.52     24.52 o
  -7  11   5      392.40      418.75     58.85 o
  -6  11   5       67.43       68.45     26.88 o
  -5  11   5     1105.48     1118.97    117.71 o
  -4  11   5      143.37      131.38     40.73 o
  -3  11   5      185.72      154.79     22.79 o
  -2  11   5      723.90      756.13     37.06 o
  -1  11   5      643.21      619.71     33.66 o
   0  11   5     2746.75     2647.03     76.22 o
   1  11   5     1203.24     1384.51     56.95 o
   2  11   5       27.62       26.15     16.43 o
   3  11   5     2208.66     2296.00     89.77 o
   4  11   5       26.89       19.01     21.51 o
   5  11   5      179.95      162.64     87.98 o
   6  11   5      437.09      393.57     47.32 o
   7  11   5        0.48       10.14     28.67 o
  -7  12   5      169.59      180.43     51.73 o
  -6  12   5      246.44      299.10     40.32 o
  -5  12   5        1.34       -8.70     18.37 o
  -4  12   5       23.96       32.58     30.14 o
  -3  12   5      141.85      131.87     49.69 o
  -2  12   5       57.39       51.81     16.58 o
  -1  12   5      123.03      123.93     22.47 o
   0  12   5      874.54      833.16     48.31 o
   1  12   5      247.75      255.83     29.42 o
   2  12   5      741.30      774.95     47.77 o
   3  12   5      294.02      226.19     38.30 o
   4  12   5      424.30      533.92     54.41 o
   5  12   5      225.30      285.14     44.35 o
   6  12   5        0.40        0.55     27.05 o
  -5  13   5      417.34      450.75     48.63 o
  -4  13   5      335.64      331.97     53.15 o
  -3  13   5       18.91        3.21     21.34 o
  -2  13   5      365.90      403.40     36.15 o
  -1  13   5      425.24      463.26     46.43 o
   0  13   5       31.37       47.37     20.77 o
   1  13   5      604.75      607.05     44.22 o
   2  13   5        0.21       14.15     18.50 o
   3  13   5     1006.45     1036.40     75.32 o
   4  13   5      489.69      507.28     57.02 o
  -3  14   5      516.41      629.65     90.83 o
  -2  14   5       73.54       18.74     37.47 o
  -1  14   5      190.25      190.54     30.45 o
   0  14   5      615.97      485.68     55.54 o
   1  14   5      555.67      591.05     56.65 o
   2  14   5      677.90      536.99     59.47 o
 -12   0   6     1099.05     1250.82    114.45 o
 -11   0   6      254.91      288.37     52.95 o
 -10   0   6      911.08      910.96    101.01 o
  -9   0   6     2965.25     2996.65     95.12 o
  -8   0   6     4884.84     4371.29    119.06 o
  -7   0   6      589.48      644.92     35.05 o
  -6   0   6     2452.03     2397.40     52.80 o
  -5   0   6       43.26       71.64      8.96 o
  -4   0   6     4662.20     4608.38    169.59 o
  -3   0   6     3907.30     3495.20     66.77 o
  -2   0   6     2732.70     2548.12     54.06 o
  -1   0   6      229.73      245.05     14.65 o
   0   0   6      155.50      150.69     12.17 o
   1   0   6     7408.70     7330.78    126.92 o
   2   0   6    38848.46    40023.66    629.79 o
   3   0   6       14.09        8.22      7.06 o
   4   0   6     8128.84     8146.11    144.19 o
   5   0   6      445.47      433.06     22.19 o
   6   0   6      799.39      741.29     59.87 o
   7   0   6     6237.60     6390.72    158.76 o
   8   0   6       30.94       39.92     29.73 o
   9   0   6     1847.26     1959.11    118.52 o
  10   0   6     1106.59     1048.80     99.79 o
  11   0   6      401.19      384.49     68.83 o
 -12   1   6     1342.02     1367.15    138.07 o
 -11   1   6      816.76      948.16     58.86 o
 -10   1   6     1758.80     1562.64     70.53 o
  -9   1   6        6.73        1.93      8.97 o
  -8   1   6     1792.10     1848.37     47.20 o
  -7   1   6     5311.74     5154.22    137.13 o
  -6   1   6      184.44      187.26     11.95 o
  -5   1   6    10303.83    10050.29    120.92 o
  -4   1   6     1980.98     1981.13     31.01 o
  -3   1   6    22702.63    22938.77    281.34 o
  -2   1   6       83.21       66.99      9.53 o
  -1   1   6        6.42       -4.16      4.16 o
   0   1   6    11554.35    11500.09    241.24 o
   1   1   6     3036.68     3102.53     47.90 o
   2   1   6    16614.30    16808.18    193.83 o
   3   1   6    20501.28    21086.17    241.29 o
   4   1   6     1338.97     1298.05     25.02 o
   5   1   6     3035.31     3113.94     54.05 o
   6   1   6       24.86       23.99      8.13 o
   7   1   6       26.12       30.18     16.21 o
   8   1   6     5022.15     5098.21    146.99 o
   9   1   6       34.21       53.32     27.09 o
  10   1   6      708.20      822.91     63.87 o
  11   1   6      266.64      217.07     62.72 o
 -12   2   6      529.74      511.03     84.51 o
 -11   2   6      414.20      429.56     35.93 o
 -10   2   6      350.41      343.35     30.86 o
  -9   2   6     1429.83     1416.28     42.58 o
  -8   2   6     2425.42     2488.38     58.85 o
  -7   2   6     1380.29     1296.66     30.88 o
  -6   2   6     4734.73     4823.65     83.83 o
  -5   2   6      937.82      992.96     19.39 o
  -4   2   6    15559.28    15456.67    179.15 o
  -3   2   6     6146.51     6391.21     97.71 o
  -2   2   6     5691.28     5840.11     80.26 o
  -1   2   6     2297.99     2173.87     36.71 o
   0   2   6      502.29      516.09     14.21 o
   1   2   6     3098.03     2862.37     41.23 o
   2   2   6     7502.24     7315.34    109.00 o
   3   2   6     2038.28     2119.55     33.42 o
   4   2   6     3539.53     3437.30     57.41 o
   5   2   6      774.01      856.92     27.00 o
   6   2   6      219.13      236.29     15.81 o
   7   2   6      753.06      768.52     36.59 o
   8   2   6      138.22      124.33     37.06 o
   9   2   6     2088.35     2247.07    130.13 o
  10   2   6      960.74     1184.95     71.21 o
  11   2   6       66.72       99.00     33.26 o
 -12   3   6        1.87        0.15     21.51 o
 -11   3   6      299.12      305.70     31.47 o
 -10   3   6      787.58      826.20     46.34 o
  -9   3   6      110.87       67.70     15.99 o
  -8   3   6     2241.19     2130.87     52.19 o
  -7   3   6      706.12      668.30     23.11 o
  -6   3   6     1098.21     1000.97     26.39 o
  -5   3   6     2395.51     2214.51     46.29 o
  -4   3   6     3428.50     3383.34    166.29 o
  -3   3   6    15613.32    15313.59    193.12 o
  -2   3   6    15661.16    15008.77    190.19 o
  -1   3   6       97.79       91.13      9.20 o
   0   3   6      693.37      594.13     15.57 o
   1   3   6     1765.16     1737.92     28.81 o
   2   3   6     3996.38     3768.99     51.82 o
   3   3   6     4087.20     3703.62     59.85 o
   4   3   6       48.80       25.89      9.67 o
   5   3   6     3029.63     2961.59     53.75 o
   6   3   6       78.38       49.88     16.68 o
   7   3   6      428.41      398.72     25.41 o
   8   3   6     1549.09     1518.79     70.09 o
   9   3   6      864.76      799.51    118.12 o
  10   3   6      579.43      549.45     52.53 o
  11   3   6      355.86      347.10     47.09 o
 -12   4   6        8.42       15.49     21.70 o
 -11   4   6     1511.43     1679.39     63.27 o
 -10   4   6      244.47      192.38     24.81 o
  -9   4   6     3788.74     3753.77     94.28 o
  -8   4   6     1701.38     1698.50     45.73 o
  -7   4   6     1063.68     1036.88     28.68 o
  -6   4   6     3703.24     3582.54     60.97 o
  -5   4   6       29.16       37.53      7.33 o
  -4   4   6     7406.12     7247.08    100.68 o
  -3   4   6     4512.49     4591.54     62.28 o
  -2   4   6     3562.34     3604.53     61.99 o
  -1   4   6     8187.67     7763.98    134.08 o
   0   4   6     4020.41     4015.92     59.77 o
   1   4   6     1248.84     1249.43     23.72 o
   2   4   6     4678.48     4757.25     63.63 o
   3   4   6      854.17      786.08     22.46 o
   4   4   6     1487.91     1347.92     43.52 o
   5   4   6      232.35      219.83     15.04 o
   6   4   6     1779.45     1647.93     90.89 o
   7   4   6     1095.99     1166.15     38.97 o
   8   4   6       21.97       15.25     12.86 o
   9   4   6      520.21      559.69     64.76 o
  10   4   6      183.63      227.18     37.00 o
 -11   5   6      126.07      102.45     22.16 o
 -10   5   6      859.15      885.63     49.44 o
  -9   5   6       21.86       15.91     13.01 o
  -8   5   6     3704.51     3686.21     76.46 o
  -7   5   6       24.48       10.65      8.03 o
  -6   5   6       43.24       31.34      9.86 o
  -5   5   6      520.12      466.27     19.66 o
  -4   5   6      280.29      297.48     16.05 o
  -3   5   6     1111.90     1133.47     23.88 o
  -2   5   6     2509.82     2402.70     42.05 o
  -1   5   6       72.17       46.54      6.96 o
   0   5   6       48.52       31.51      5.93 o
   1   5   6      921.41      897.14     20.25 o
   2   5   6       54.77       41.99      5.59 o
   3   5   6     2129.23     2104.48     41.22 o
   4   5   6       50.58       49.59      8.81 o
   5   5   6      488.36      515.15     39.01 o
   6   5   6     1027.13     1081.68     36.29 o
   7   5   6      148.71      154.01     22.06 o
   8   5   6     1247.67     1275.95     44.12 o
   9   5   6      478.28      619.54     52.56 o
  10   5   6       58.35       24.32     24.41 o
 -11   6   6       51.59       26.24     19.59 o
 -10   6   6      193.80      199.95     26.77 o
  -9   6   6     2618.67     2645.00     76.90 o
  -8   6   6        1.66       -6.82      9.16 o
  -7   6   6      150.71      155.38     14.80 o
  -6   6   6      502.84      524.29     31.15 o
  -5   6   6      222.70      264.93     16.48 o
  -4   6   6      603.37      609.89     25.83 o
  -3   6   6     1619.10     1600.91     33.26 o
  -2   6   6     1105.29     1007.35     22.95 o
  -1   6   6     2715.14     2681.86     48.82 o
   0   6   6       32.43       22.45      8.02 o
   1   6   6     5777.72     5399.62     96.98 o
   2   6   6     2286.03     2162.42     49.27 o
   3   6   6       32.25       20.34      8.64 o
   4   6   6     8204.57     8302.35    120.85 o
   5   6   6      128.61      133.06     16.87 o
   6   6   6     1032.16     1073.06     56.39 o
   7   6   6     1781.21     1805.74     61.21 o
   8   6   6        2.63       15.38     15.51 o
   9   6   6      842.54      938.42     96.12 o
  10   6   6       30.30       50.51     36.66 o
 -11   7   6       16.51      -10.46     20.48 o
 -10   7   6      779.10      730.29    106.75 o
  -9   7   6       47.74       48.24     17.71 o
  -8   7   6     1022.49     1155.55     39.93 o
  -7   7   6      761.18      751.88     33.63 o
  -6   7   6      728.57      620.13     35.25 o
  -5   7   6      774.20      821.00     29.84 o
  -4   7   6      384.11      340.04     18.67 o
  -3   7   6      321.32      308.58     17.84 o
  -2   7   6     2776.01     2795.71     52.50 o
  -1   7   6       20.50       41.78      9.04 o
   0   7   6     2849.78     2965.12     53.66 o
   1   7   6       37.86       36.77      8.27 o
   2   7   6      447.64      425.38     43.68 o
   3   7   6     4445.39     4254.29     81.71 o
   4   7   6      178.28      160.22     16.55 o
   5   7   6      436.24      476.89     44.34 o
   6   7   6      538.57      545.02     37.69 o
   7   7   6      223.65      266.18     29.16 o
   8   7   6      780.00      885.85     51.37 o
   9   7   6      122.79      126.03     25.85 o
 -10   8   6       14.87       37.06     32.99 o
  -9   8   6     1081.35     1107.69     71.25 o
  -8   8   6      325.83      343.00     52.13 o
  -7   8   6      383.71      438.92     40.56 o
  -6   8   6     1562.66     1675.12     67.75 o
  -5   8   6       69.21       62.70     13.58 o
  -4   8   6     2881.86     2993.70     65.10 o
  -3   8   6      329.04      366.34     20.53 o
  -2   8   6       87.51       43.05     12.78 o
  -1   8   6     1019.59     1076.73     41.69 o
   0   8   6      470.05      527.74     31.01 o
   1   8   6      378.50      378.52     23.46 o
   2   8   6      230.89      278.09     20.98 o
   3   8   6      552.25      547.94     28.90 o
   4   8   6      197.33      189.73     19.40 o
   5   8   6       27.54       28.29     22.89 o
   6   8   6        2.83       27.14     16.29 o
   7   8   6      187.99      197.79     27.23 o
   8   8   6       13.78        8.15     16.70 o
   9   8   6       86.15       99.10     25.62 o
 -10   9   6      224.85      160.48     48.06 o
  -9   9   6       34.73       12.34     40.93 o
  -8   9   6      432.90      413.12     88.18 o
  -7   9   6       12.45      -10.79     16.99 o
  -6   9   6      123.05      105.66     29.33 o
  -5   9   6      240.44      302.21     27.44 o
  -4   9   6     1205.11     1226.90     45.85 o
  -3   9   6     2134.01     2059.17     51.71 o
  -2   9   6      396.76      414.88     25.12 o
  -1   9   6      862.72      809.19     32.23 o
   0   9   6      492.97      513.35     27.30 o
   1   9   6      359.81      327.98     27.43 o
   2   9   6     1072.31     1042.46     42.70 o
   3   9   6     1260.18     1136.29     47.60 o
   4   9   6       29.65       16.13     13.76 o
   5   9   6       64.23       74.36     18.52 o
   6   9   6      251.77      278.03     30.38 o
   7   9   6      166.06      132.17     24.18 o
   8   9   6     1191.86     1324.06     66.26 o
  -9  10   6      122.41      134.95     35.32 o
  -8  10   6        8.88       19.38     21.63 o
  -7  10   6      127.13      173.84     38.29 o
  -6  10   6       30.06       20.48     18.89 o
  -5  10   6       55.34       49.11     21.39 o
  -4  10   6     1465.97     1508.87     65.91 o
  -3  10   6      423.06      405.05     26.77 o
  -2  10   6       81.87       63.88     13.97 o
  -1  10   6      135.25      111.54     19.15 o
   0  10   6       90.65       92.79     32.34 o
   1  10   6      236.11      245.07     26.36 o
   2  10   6      922.41      943.99     45.69 o
   3  10   6       91.62       93.52     20.02 o
   4  10   6      161.21      139.25     36.25 o
   5  10   6      966.93     1038.90     71.53 o
   6  10   6      203.53      142.12     31.91 o
   7  10   6      314.03      313.95     44.42 o
  -8  11   6       38.93       85.94     43.58 o
  -7  11   6      163.12      197.10     50.10 o
  -6  11   6       38.38       48.49     25.66 o
  -5  11   6      691.60      653.86     60.08 o
  -4  11   6        0.93       14.54     18.61 o
  -3  11   6      137.30      119.80     32.37 o
  -2  11   6      740.38      812.94     38.42 o
  -1  11   6      430.23      343.81     26.09 o
   0  11   6        2.99       10.67     15.65 o
   1  11   6        0.88        7.66     15.76 o
   2  11   6      137.59      141.57     22.89 o
   3  11   6      250.92      273.41     29.44 o
   4  11   6      177.22      159.65     31.38 o
   5  11   6       47.81       27.07     25.17 o
   6  11   6        6.63        2.50     22.52 o
   7  11   6      156.86      128.30     48.06 o
  -7  12   6       17.59       30.86     25.84 o
  -6  12   6       13.79       25.11     23.65 o
  -5  12   6       36.30       16.23     19.87 o
  -4  12   6      157.22      139.54     28.94 o
  -3  12   6      500.58      517.42     38.82 o
  -2  12   6      126.53      113.17     18.61 o
  -1  12   6       65.86       74.86     20.47 o
   0  12   6       35.39       41.64     18.47 o
   1  12   6      486.08      422.65     36.87 o
   2  12   6      334.77      283.83     30.68 o
   3  12   6      102.71       82.94     28.80 o
   4  12   6     1133.68     1162.76     79.05 o
   5  12   6       95.40       57.02     30.24 o
  -5  13   6      499.29      442.33     50.30 o
  -4  13   6        2.50        3.40     22.13 o
  -3  13   6      475.37      514.18     49.80 o
  -2  13   6      307.80      338.87     42.32 o
  -1  13   6      315.80      309.74     40.84 o
   0  13   6      100.90      115.85     24.29 o
   1  13   6       59.92       55.44     20.99 o
   2  13   6      287.32      261.23     33.21 o
   3  13   6      840.91      711.25     63.45 o
   4  13   6       33.54       11.55     28.10 o
  -3  14   6       14.11       18.74     32.99 o
  -2  14   6       47.18       62.72     42.36 o
  -1  14   6        4.95       34.19     22.95 o
   0  14   6       98.75      102.15     27.02 o
   1  14   6      214.09      204.32     32.20 o
   2  14   6       50.64      106.31     50.51 o
 -12   1   7       10.02       22.03     22.15 o
 -11   1   7       11.35       16.63     14.83 o
 -10   1   7       29.00       24.74     12.00 o
  -9   1   7       22.47       32.23     11.41 o
  -8   1   7      600.23      547.69     74.08 o
  -7   1   7      126.53      138.01     14.24 o
  -6   1   7        5.31       11.74      5.86 o
  -5   1   7       38.41       66.39      6.43 o
  -4   1   7     1242.90     1419.78     25.44 o
  -3   1   7      556.82      530.81     15.83 o
  -2   1   7      288.88      282.05     11.69 o
  -1   1   7     2650.87     2549.22     38.67 o
   0   1   7     3034.30     3114.18     45.25 o
   1   1   7      379.28      333.93     12.66 o
   2   1   7      297.06      364.00     13.74 o
   3   1   7       50.29       48.58      6.67 o
   4   1   7      371.69      461.88     15.95 o
   5   1   7      914.95     1030.33     27.56 o
   6   1   7        6.85        0.18      8.86 o
   7   1   7      884.97      934.00     41.57 o
   8   1   7      351.14      395.85     40.32 o
   9   1   7      303.87      332.62     40.50 o
  10   1   7        1.00      -19.43     19.43 o
 -12   2   7       21.95       17.28     21.82 o
 -11   2   7       10.25        3.94     14.56 o
 -10   2   7      196.77      161.30     22.54 o
  -9   2   7        9.89       23.48     10.40 o
  -8   2   7      685.41      716.38     31.52 o
  -7   2   7      229.02      217.88     20.87 o
  -6   2   7     2586.07     2696.42     51.51 o
  -5   2   7     2176.76     2207.99     35.36 o
  -4   2   7     3160.34     3067.50     44.87 o
  -3   2   7     1734.65     1721.90     35.99 o
  -2   2   7      153.41      198.13     10.32 o
  -1   2   7      996.45     1150.63     22.54 o
   0   2   7      173.69      132.72      8.76 o
   1   2   7     2319.74     2264.37     35.82 o
   2   2   7      495.89      578.29     26.79 o
   3   2   7       69.56       66.03      7.47 o
   4   2   7     1958.28     1956.87     39.84 o
   5   2   7      259.76      297.29     17.36 o
   6   2   7        0.87        1.71      7.85 o
   7   2   7       25.85       22.48     12.94 o
   8   2   7     1308.49     1356.27     65.93 o
   9   2   7      258.16      308.06     38.70 o
  10   2   7        2.27       12.23     22.02 o
 -12   3   7       33.94        5.79     17.23 o
 -11   3   7        4.27       18.21     16.57 o
 -10   3   7        1.99        5.87     13.16 o
  -9   3   7       59.60       60.74     13.79 o
  -8   3   7        3.30       15.91      9.90 o
  -7   3   7      650.54      698.49     23.97 o
  -6   3   7      686.82      723.76     30.63 o
  -5   3   7      118.47      144.93     11.20 o
  -4   3   7      993.56      999.68     23.49 o
  -3   3   7      853.95      854.92     20.22 o
  -2   3   7      299.05      314.66     13.03 o
  -1   3   7       45.78       33.51      5.81 o
   0   3   7        0.84       -3.82      4.99 o
   1   3   7     3028.82     2919.76     43.56 o
   2   3   7     3046.90     3043.34     44.88 o
   3   3   7      448.78      568.17     20.68 o
   4   3   7        7.01       15.15      7.37 o
   5   3   7     1077.94     1092.99     29.59 o
   6   3   7       28.07       31.08      9.31 o
   7   3   7      202.95      209.18     19.63 o
   8   3   7        1.67        3.64     13.38 o
   9   3   7        1.75       -1.57     18.19 o
  10   3   7      145.10      203.43     36.07 o
 -12   4   7        3.90       39.79     20.88 o
 -11   4   7      249.41      250.29     29.05 o
 -10   4   7        1.77        1.13     13.84 o
  -9   4   7      104.49      147.24     21.38 o
  -8   4   7       24.12       23.42     10.39 o
  -7   4   7      404.93      362.17     19.86 o
  -6   4   7      380.04      358.96     36.89 o
  -5   4   7       82.62       62.39     11.66 o
  -4   4   7      192.02      201.06     11.99 o
  -3   4   7      449.86      475.97     15.78 o
  -2   4   7      559.37      670.23     17.75 o
  -1   4   7       35.62       24.81      5.93 o
   0   4   7     4671.35     4823.59     65.94 o
   1   4   7     3048.70     3456.93     50.24 o
   2   4   7     1050.10     1061.03     33.18 o
   3   4   7      190.38      194.96     15.33 o
   4   4   7       13.65       10.75      6.97 o
   5   4   7      155.38      159.73     15.29 o
   6   4   7      346.56      331.19     25.79 o
   7   4   7        1.01      -10.24     10.24 o
   8   4   7       33.89        4.67     14.96 o
   9   4   7      169.59      182.18     33.40 o
  10   4   7        6.54      -15.11     27.09 o
 -11   5   7      188.24      199.50     27.90 o
 -10   5   7      142.07      180.38     33.23 o
  -9   5   7      101.00       95.21     18.71 o
  -8   5   7      184.66      214.87     17.36 o
  -7   5   7       10.04       -5.77      6.82 o
  -6   5   7       45.23       25.94      8.31 o
  -5   5   7       31.22       21.28      6.55 o
  -4   5   7      586.12      567.58     32.73 o
  -3   5   7     1065.51     1062.33     25.33 o
  -2   5   7      885.18      961.21     22.06 o
  -1   5   7      230.72      167.77     10.82 o
   0   5   7      768.09      862.67     21.71 o
   1   5   7     1431.01     1599.83     36.79 o
   2   5   7      518.61      515.98     26.22 o
   3   5   7       43.28       45.79      8.72 o
   4   5   7       91.79       94.59     11.59 o
   5   5   7     1125.42     1113.66     31.04 o
   6   5   7      221.79      228.06     20.57 o
   7   5   7      891.01      984.43     43.05 o
   8   5   7      386.10      379.77     37.52 o
   9   5   7      722.01      672.09     55.84 o
  10   5   7       36.75       46.84     37.47 o
 -11   6   7       75.83       96.83     23.91 o
 -10   6   7      174.04      186.45     25.56 o
  -9   6   7      639.24      558.05     38.57 o
  -8   6   7      458.64      341.77     24.69 o
  -7   6   7       18.04       29.73      9.55 o
  -6   6   7        0.30        7.62      7.76 o
  -5   6   7      107.46      140.12     13.30 o
  -4   6   7       44.21       30.76      7.08 o
  -3   6   7     1779.05     1850.13     34.48 o
  -2   6   7     1038.31      977.74     23.32 o
  -1   6   7      568.51      541.07     21.65 o
   0   6   7     1688.65     1770.18     37.41 o
   1   6   7      898.99      899.74     24.87 o
   2   6   7       98.03       96.99     14.85 o
   3   6   7     1123.67     1109.89     34.79 o
   4   6   7       61.84       79.62     13.08 o
   5   6   7       66.25       49.55     14.58 o
   6   6   7      556.75      538.39     53.75 o
   7   6   7      224.38      300.96     29.37 o
   8   6   7      422.10      425.53     36.03 o
   9   6   7        6.08       19.96     29.73 o
 -11   7   7      129.15      145.84     71.89 o
 -10   7   7       55.25       16.30     16.15 o
  -9   7   7      160.86      134.11     25.66 o
  -8   7   7      174.32      192.47     20.24 o
  -7   7   7        0.06        6.27     11.99 o
  -6   7   7      868.91      924.77     43.83 o
  -5   7   7      176.64      183.16     19.81 o
  -4   7   7        9.34       20.24     11.20 o
  -3   7   7     1391.42     1376.11     34.24 o
  -2   7   7       88.51       99.78     11.95 o
  -1   7   7      868.54      824.85     29.56 o
   0   7   7     1040.68     1057.84     29.17 o
   1   7   7        0.77       17.66      8.82 o
   2   7   7      314.02      299.55     21.22 o
   3   7   7      560.54      546.33     33.37 o
   4   7   7       33.37       11.69      9.48 o
   5   7   7       12.81       21.28     14.45 o
   6   7   7       43.26       42.24     16.46 o
   7   7   7      296.95      378.99     34.30 o
   8   7   7       24.52       -1.09     25.98 o
   9   7   7        0.97       -7.49     19.22 o
 -10   8   7      426.92      476.13     68.83 o
  -9   8   7       16.70       18.33     24.85 o
  -8   8   7        1.84        4.61     16.85 o
  -7   8   7      511.77      517.10     59.19 o
  -6   8   7      128.24      141.19     17.88 o
  -5   8   7      726.67      707.64     34.22 o
  -4   8   7      253.19      242.78     20.40 o
  -3   8   7      795.06      802.68     28.19 o
  -2   8   7      706.09      765.79     30.80 o
  -1   8   7     1431.04     1437.65     36.30 o
   0   8   7      305.24      339.35     19.82 o
   1   8   7     1331.84     1343.24     61.36 o
   2   8   7      651.45      653.65     31.81 o
   3   8   7        8.57       -1.06      9.57 o
   4   8   7      914.12      800.82     33.87 o
   5   8   7      395.88      413.49     42.48 o
   6   8   7      798.40      814.47     48.13 o
   7   8   7      143.74       74.46     22.29 o
   8   8   7      536.52      506.46     42.56 o
  -9   9   7      559.71      533.97     73.31 o
  -8   9   7      625.67      522.39     48.21 o
  -7   9   7       20.90       -3.97     16.27 o
  -6   9   7      650.16      722.97     52.56 o
  -5   9   7      322.35      332.79     29.34 o
  -4   9   7      468.01      411.50     30.98 o
  -3   9   7      762.51      834.00     34.11 o
  -2   9   7       12.04        4.00      9.52 o
  -1   9   7      631.36      687.23     31.33 o
   0   9   7      104.73       84.34     18.46 o
   1   9   7       72.03       71.77     25.42 o
   2   9   7      216.24      259.46     26.02 o
   3   9   7      172.94      208.06     34.04 o
   4   9   7       27.02       11.44     11.76 o
   5   9   7      122.94      117.86     22.30 o
   6   9   7       16.08       15.59     32.52 o
   7   9   7       16.23       28.96     17.75 o
   8   9   7      100.35      113.10     27.01 o
  -9  10   7      297.15      333.58     62.72 o
  -8  10   7        2.02      -14.54     29.94 o
  -7  10   7      164.51      157.11     31.03 o
  -6  10   7      161.35      112.11     25.86 o
  -5  10   7        3.23      -10.00     16.30 o
  -4  10   7     2440.39     2426.56     71.01 o
  -3  10   7      194.29      212.85     20.29 o
  -2  10   7      887.27      930.03     48.20 o
  -1  10   7      251.55      242.70     21.21 o
   0  10   7        3.64        6.24     13.76 o
   1  10   7      624.02      573.87     37.80 o
   2  10   7        0.74      -14.78     14.78 o
   3  10   7      997.11     1054.64    102.47 o
   4  10   7      454.70      467.59     50.10 o
   5  10   7       35.42       79.24     26.38 o
   6  10   7      257.63      289.60     42.75 o
   7  10   7       36.16       -3.25     23.97 o
  -8  11   7      254.53      285.52     41.62 o
  -7  11   7       11.49       -0.62     18.90 o
  -6  11   7      114.05       87.33     26.62 o
  -5  11   7      511.82      442.66     43.33 o
  -4  11   7      755.97      748.99     45.80 o
  -3  11   7      156.44      150.55     22.51 o
  -2  11   7       77.61       61.84     15.11 o
  -1  11   7      621.53      540.85     38.31 o
   0  11   7        2.61        7.93     14.55 o
   1  11   7        0.65        3.57     18.03 o
   2  11   7     1656.50     1633.40     59.66 o
   3  11   7      739.38      758.56     75.40 o
   4  11   7      115.31       97.42     63.95 o
   5  11   7      640.83      587.29     57.08 o
   6  11   7        0.69       -5.37     24.70 o
  -7  12   7      817.07      824.49     65.41 o
  -6  12   7      104.29      102.83     29.14 o
  -5  12   7      677.71      543.79     50.54 o
  -4  12   7      292.54      261.91     36.41 o
  -3  12   7        1.40        0.11     16.82 o
  -2  12   7      383.65      376.28     29.28 o
  -1  12   7       39.49       60.35     19.38 o
   0  12   7      292.92      308.59     31.74 o
   1  12   7      315.45      431.08     37.38 o
   2  12   7      119.65       98.45     23.34 o
   3  12   7      274.43      256.36     86.75 o
   4  12   7      572.42      645.33     61.43 o
   5  12   7      391.08      429.79    111.40 o
  -5  13   7      355.43      419.26     57.23 o
  -4  13   7       16.68       -2.91     21.72 o
  -3  13   7      467.32      506.57     49.07 o
  -2  13   7      653.53      541.61     51.65 o
  -1  13   7      184.33      222.09     30.36 o
   0  13   7      306.47      357.97     36.98 o
   1  13   7      143.88      100.76     24.38 o
   2  13   7      558.98      582.96     44.89 o
   3  13   7      620.58      549.51     57.88 o
  -2  14   7      241.90      235.67     40.09 o
  -1  14   7       13.62       -9.20     20.47 o
   0  14   7        1.45       26.38     22.89 o
   1  14   7      767.77      786.95     53.57 o
 -12   0   8     1088.34     1051.24    103.45 o
 -11   0   8     1361.35     1491.59     69.19 o
 -10   0   8     3355.06     3238.06    331.54 o
  -9   0   8     1660.16     1913.95     78.20 o
  -8   0   8     2310.61     2014.89    135.43 o
  -7   0   8      165.88      129.24     19.75 o
  -6   0   8      999.23     1018.52     31.26 o
  -5   0   8    10857.05    10518.76    181.42 o
  -4   0   8     7388.34     7676.18    136.25 o
  -3   0   8     6546.41     6258.57    114.18 o
  -2   0   8     2753.12     2651.85    104.06 o
  -1   0   8      206.33      220.02     15.89 o
   0   0   8      151.82       81.30     14.73 o
   1   0   8     7828.29     8513.95    149.88 o
   2   0   8     5321.91     5491.44    104.15 o
   3   0   8     7756.18     7621.07    138.28 o
   4   0   8       37.84       35.09     12.11 o
   5   0   8     1993.39     2027.62    112.82 o
   6   0   8     1466.66     1448.30     59.26 o
   7   0   8     1123.52     1217.15     55.60 o
   8   0   8     1152.29     1148.58     87.98 o
   9   0   8      180.63      190.62     46.84 o
  10   0   8      326.18      206.50     50.91 o
 -12   1   8      690.26      737.14     61.60 o
 -11   1   8      482.43      470.94     51.96 o
 -10   1   8      240.58      212.97     26.45 o
  -9   1   8      299.45      300.28     27.14 o
  -8   1   8      170.53      179.17     20.75 o
  -7   1   8       39.00       51.52     10.54 o
  -6   1   8      577.74      533.34     20.28 o
  -5   1   8      116.77      132.83      9.00 o
  -4   1   8     2227.21     1946.40     32.61 o
  -3   1   8     3903.13     3765.08     57.86 o
  -2   1   8     2807.62     2928.41     48.27 o
  -1   1   8      775.54     1075.62     22.44 o
   0   1   8     4053.40     4097.99     57.72 o
   1   1   8     8910.38     8643.64    107.17 o
   2   1   8     2386.55     2088.37     51.74 o
   3   1   8       67.13       55.48      7.51 o
   4   1   8     3776.13     3661.99     62.15 o
   5   1   8     1096.82     1072.48     29.07 o
   6   1   8      299.04      315.40     22.10 o
   7   1   8     2580.96     2632.61     79.43 o
   8   1   8      105.23      145.03     27.90 o
   9   1   8      718.03      624.91    115.47 o
  10   1   8      184.32      105.97     57.02 o
 -12   2   8      388.34      398.25     37.36 o
 -11   2   8      639.06      704.74     46.22 o
 -10   2   8     1144.08     1177.07     41.67 o
  -9   2   8       99.98      119.59     17.11 o
  -8   2   8       11.91       10.32      8.32 o
  -7   2   8     1894.33     1890.86     47.53 o
  -6   2   8      440.16      445.85     20.07 o
  -5   2   8     8514.75     8524.86    107.00 o
  -4   2   8      292.40      391.13     14.57 o
  -3   2   8     1921.27     1766.51     33.54 o
  -2   2   8     3269.22     3156.69     46.76 o
  -1   2   8       23.03       37.61      6.32 o
   0   2   8     7740.89     7272.03    101.85 o
   1   2   8       67.63       51.78      6.83 o
   2   2   8     1060.07     1003.88     30.84 o
   3   2   8     3270.86     3226.35     63.35 o
   4   2   8       26.47       43.66      9.22 o
   5   2   8      260.74      252.99     16.81 o
   6   2   8     1085.92     1105.89     31.57 o
   7   2   8       31.61       22.13     13.79 o
   8   2   8      545.05      543.45     47.95 o
   9   2   8      320.86      414.27     45.79 o
  10   2   8      115.69       84.70     29.63 o
 -12   3   8      361.69      352.90     47.76 o
 -11   3   8      951.95      960.26     53.54 o
 -10   3   8      463.28      492.47     37.33 o
  -9   3   8     2997.77     3196.38     72.15 o
  -8   3   8     2431.78     2359.65     57.09 o
  -7   3   8     1649.60     1670.39     42.75 o
  -6   3   8     3718.37     3832.47     64.93 o
  -5   3   8        0.39        1.20      4.82 o
  -4   3   8    26865.34    27730.43    347.35 o
  -3   3   8     2987.00     3213.35     52.78 o
  -2   3   8     1619.08     1614.67     29.64 o
  -1   3   8     6604.35     6795.75     87.97 o
   0   3   8      631.54      677.21     18.42 o
   1   3   8     2294.23     2045.07     34.83 o
   2   3   8     8850.23     8585.87    117.48 o
   3   3   8      738.54      753.14     25.84 o
   4   3   8      763.67      837.81     28.88 o
   5   3   8      213.08      205.99     15.73 o
   6   3   8      184.47      212.49     16.72 o
   7   3   8     1149.62     1204.65     47.91 o
   8   3   8      204.07      184.54     24.73 o
   9   3   8      407.16      427.19     56.82 o
  10   3   8      161.62      188.85     35.81 o
 -12   4   8        4.89        0.84     18.27 o
 -11   4   8      124.06      106.94     26.07 o
 -10   4   8      870.71      871.65     49.22 o
  -9   4   8        3.68       36.32     18.90 o
  -8   4   8      529.35      600.77     30.85 o
  -7   4   8     2163.27     2269.23     53.83 o
  -6   4   8       25.51       17.75      6.82 o
  -5   4   8     1524.83     1507.15     39.04 o
  -4   4   8     4409.90     4884.31     68.28 o
  -3   4   8     2094.99     2227.87     41.55 o
  -2   4   8      190.83      157.94     10.54 o
  -1   4   8      295.25      269.00     20.59 o
   0   4   8     3910.39     3600.92     53.51 o
   1   4   8     9420.87     9158.18    114.54 o
   2   4   8      623.10      616.65     17.29 o
   3   4   8     1635.03     1691.81     37.40 o
   4   4   8       16.13       17.48      8.07 o
   5   4   8      416.21      472.99     26.10 o
   6   4   8      673.54      684.47     33.42 o
   7   4   8       40.21       46.90     14.22 o
   8   4   8     2289.54     2235.67     71.34 o
   9   4   8        1.05      -18.27     19.31 o
  10   4   8      148.70      157.02     65.37 o
 -11   5   8      125.08      125.57     24.14 o
 -10   5   8      242.51      259.98     29.40 o
  -9   5   8     1336.34     1404.60     53.46 o
  -8   5   8       24.52       17.81      9.35 o
  -7   5   8      323.28      310.26     19.40 o
  -6   5   8      572.68      515.86     54.49 o
  -5   5   8        4.42        2.75      6.87 o
  -4   5   8     2674.24     2738.81     44.90 o
  -3   5   8      206.95      249.62     19.67 o
  -2   5   8      616.78      555.86     18.27 o
  -1   5   8     2959.55     2836.67     46.34 o
   0   5   8      417.07      443.32     16.61 o
   1   5   8     3319.99     3199.47     49.11 o
   2   5   8     5031.69     4927.88     84.19 o
   3   5   8       60.40       68.80     10.08 o
   4   5   8      963.82     1029.70     36.82 o
   5   5   8        3.75       -3.30      7.63 o
   6   5   8     1472.53     1505.92     45.65 o
   7   5   8     3914.79     4118.80    104.00 o
   8   5   8       58.11       33.88     17.49 o
   9   5   8      495.90      397.93     65.58 o
 -11   6   8      679.50      737.84     50.42 o
 -10   6   8     1645.80     1532.10     63.42 o
  -9   6   8       40.45       31.76     15.64 o
  -8   6   8     1304.31     1314.65     42.18 o
  -7   6   8      210.09      228.08     19.27 o
  -6   6   8      467.77      475.76     25.51 o
  -5   6   8     2306.51     2326.26     79.67 o
  -4   6   8       56.53       61.14     10.06 o
  -3   6   8     1030.87     1091.65     25.94 o
  -2   6   8     1788.35     1808.04     34.90 o
  -1   6   8      337.93      345.17     19.12 o
   0   6   8     1473.41     1352.62     32.65 o
   1   6   8     3657.29     3626.30     67.66 o
   2   6   8     1434.05     1478.15     41.33 o
   3   6   8     2761.95     2720.28     60.86 o
   4   6   8     1071.67     1152.12     49.29 o
   5   6   8     3041.07     3063.21     73.72 o
   6   6   8     1533.75     1668.40     59.15 o
   7   6   8      225.04      233.21     27.86 o
   8   6   8     1574.05     1551.02     75.89 o
   9   6   8      642.71      771.83     90.83 o
 -11   7   8      122.78      115.65     33.11 o
 -10   7   8        0.80       -2.87     20.77 o
  -9   7   8     1789.55     1770.26    113.43 o
  -8   7   8      847.92      777.66     43.64 o
  -7   7   8       18.65        0.63     12.09 o
  -6   7   8     2546.76     2636.66     61.51 o
  -5   7   8       43.31       21.19     10.46 o
  -4   7   8     1350.40     1295.68     46.58 o
  -3   7   8     2201.13     2233.56     46.72 o
  -2   7   8      422.40      430.36     21.97 o
  -1   7   8     2442.63     2498.11     50.09 o
   0   7   8       57.21       29.78     11.33 o
   1   7   8     5384.30     5339.20     97.98 o
   2   7   8     1101.45     1091.75     36.56 o
   3   7   8     2715.56     2772.96     73.12 o
   4   7   8      505.02      542.08     30.17 o
   5   7   8      460.80      431.08     34.00 o
   6   7   8     1315.94     1360.14     69.83 o
   7   7   8     1330.75     1391.04     93.72 o
   8   7   8       27.79       27.74     19.53 o
   9   7   8      321.15      297.13     43.88 o
 -10   8   8      473.52      485.91     70.87 o
  -9   8   8       39.07       57.84     31.77 o
  -8   8   8      346.80      318.35     36.57 o
  -7   8   8      268.69      235.77     26.25 o
  -6   8   8     1113.57     1017.63     43.26 o
  -5   8   8     1509.09     1631.65     47.12 o
  -4   8   8        0.73       14.04     16.05 o
  -3   8   8      622.74      660.44     28.53 o
  -2   8   8      455.86      506.52     25.25 o
  -1   8   8       24.79       32.29     10.32 o
   0   8   8     1684.51     1762.63     41.13 o
   1   8   8        2.48       17.53     10.21 o
   2   8   8     1398.55     1349.17     41.75 o
   3   8   8       32.96       22.62     11.90 o
   4   8   8       91.30       74.64     14.67 o
   5   8   8       18.40       17.35     16.14 o
   6   8   8      496.09      454.57     37.01 o
   7   8   8       88.38      115.42     24.48 o
   8   8   8      977.57     1178.52     63.43 o
  -9   9   8     1169.57     1205.57     65.67 o
  -8   9   8       31.34       40.05     22.79 o
  -7   9   8      600.11      571.95     47.80 o
  -6   9   8     1475.12     1470.43     66.80 o
  -5   9   8      971.47      958.03     43.46 o
  -4   9   8     1894.58     1822.53     58.66 o
  -3   9   8     1441.69     1500.90     43.92 o
  -2   9   8      155.22      153.54     17.15 o
  -1   9   8     1274.01     1345.39     41.01 o
   0   9   8      336.92      319.17     27.90 o
   1   9   8     1664.47     1730.78     57.01 o
   2   9   8     2053.25     2075.67     54.70 o
   3   9   8        5.30       -6.30     11.00 o
   4   9   8       64.21       55.41     14.85 o
   5   9   8      209.86      250.28     29.62 o
   6   9   8      246.23      188.39     35.57 o
   7   9   8      591.66      659.72     47.05 o
   8   9   8      418.81      380.44     40.83 o
  -9  10   8        4.13       19.14     25.92 o
  -8  10   8      224.96      252.01     38.02 o
  -7  10   8       67.15       78.93     24.98 o
  -6  10   8       62.38       72.79     23.31 o
  -5  10   8     1445.81     1464.63     55.11 o
  -4  10   8      391.13      329.74     29.67 o
  -3  10   8      287.22      213.59     24.92 o
  -2  10   8     1849.56     1757.31     49.98 o
  -1  10   8      235.19      205.96     20.44 o
   0  10   8     3200.09     2976.21     81.55 o
   1  10   8      567.49      647.97     54.13 o
   2  10   8      691.49      647.69     49.80 o
   3  10   8     1998.15     2005.27     94.69 o
   4  10   8      103.10       62.38     39.30 o
   5  10   8       72.33       25.31     23.57 o
   6  10   8      512.19      461.59     63.13 o
   7  10   8       80.05        7.65     28.17 o
  -8  11   8        0.88      -18.62     22.57 o
  -7  11   8       32.79       26.55     24.32 o
  -6  11   8        6.83      -16.54     16.54 o
  -5  11   8      215.02      169.47     30.95 o
  -4  11   8      181.39      130.65     23.02 o
  -3  11   8      129.98      100.09     21.39 o
  -2  11   8       13.22       17.62     16.90 o
  -1  11   8        3.03       -5.68     14.55 o
   0  11   8      237.08      153.01     23.55 o
   1  11   8      552.79      590.30     41.12 o
   2  11   8      163.91      180.83     28.61 o
   3  11   8       37.87       61.89     20.26 o
   4  11   8       16.93       24.71     23.90 o
   5  11   8       38.31       54.62     30.55 o
   6  11   8       62.20      112.95     36.07 o
  -6  12   8        0.27        0.28     22.09 o
  -5  12   8      555.93      454.32     58.24 o
  -4  12   8       40.00       17.02     18.86 o
  -3  12   8      123.58       99.76     23.23 o
  -2  12   8       12.96       32.37     18.88 o
  -1  12   8       15.94        8.86     17.51 o
   0  12   8      145.59      141.75     34.08 o
   1  12   8      113.35       77.70     22.79 o
   2  12   8      199.32      174.12     26.41 o
   3  12   8      476.32      377.32     65.98 o
   4  12   8      218.14      133.83     32.41 o
   5  12   8      668.62      710.28     68.83 o
  -5  13   8      146.12      119.75     31.78 o
  -4  13   8      711.61      708.17     57.73 o
  -3  13   8      135.81      130.38     45.41 o
  -2  13   8      157.88      191.13     55.60 o
  -1  13   8      152.82      160.49     27.80 o
   0  13   8       56.31      101.79     24.62 o
   1  13   8      460.12      445.87     39.96 o
   2  13   8      331.67      254.81     32.33 o
   3  13   8        1.59       32.45     30.95 o
  -1  14   8      274.47      287.38     45.85 o
 -12   1   9       25.77       40.24     25.21 o
 -11   1   9       18.95       16.81     13.59 o
 -10   1   9      278.06      223.39     41.45 o
  -9   1   9       56.66       46.00     12.67 o
  -8   1   9     1354.88     1328.83     40.93 o
  -7   1   9       64.98       68.05     11.76 o
  -6   1   9      915.01      850.42     24.60 o
  -5   1   9      472.33      437.55     15.73 o
  -4   1   9       41.72       56.35     11.87 o
  -3   1   9      305.26      255.14     13.94 o
  -2   1   9      581.64      541.95     22.21 o
  -1   1   9        1.30        4.99      5.95 o
   0   1   9      153.92      177.35     12.82 o
   1   1   9     1662.48     1839.96     33.04 o
   2   1   9      558.37      501.71     21.13 o
   3   1   9      175.32      156.04     17.89 o
   4   1   9      195.49      198.38     18.13 o
   5   1   9      206.56      215.32     15.87 o
   6   1   9        0.19        2.01      9.77 o
   7   1   9        1.25        0.21     12.22 o
   8   1   9      437.72      378.73     42.17 o
   9   1   9      136.88      113.24     28.08 o
  10   1   9       45.39       13.41     25.57 o
 -12   2   9        0.10        9.46     18.42 o
 -11   2   9       41.09       51.55     19.05 o
 -10   2   9      463.64      458.75     30.30 o
  -9   2   9        0.52        4.46      9.69 o
  -8   2   9        3.42       12.83      8.78 o
  -7   2   9      196.73      223.80     18.76 o
  -6   2   9       28.08        9.11      6.93 o
  -5   2   9      647.67      725.37     26.47 o
  -4   2   9     4734.62     4712.90     65.89 o
  -3   2   9     1237.09     1137.98     31.42 o
  -2   2   9     7951.56     8211.28    114.53 o
  -1   2   9      222.93      262.92     13.07 o
   0   2   9      860.74      773.11     24.76 o
   1   2   9     3361.81     3448.61     51.80 o
   2   2   9      323.21      342.81     14.40 o
   3   2   9     1442.61     1625.32     36.56 o
   4   2   9        2.77        1.71      7.61 o
   5   2   9       79.70       45.94     10.46 o
   6   2   9     1722.59     1672.77     46.73 o
   7   2   9       83.94       84.41     19.80 o
   8   2   9      467.42      522.11     61.50 o
   9   2   9      281.52      208.98     35.26 o
  10   2   9      104.43       92.26     32.59 o
 -12   3   9      508.63      540.10     44.20 o
 -11   3   9      166.51      185.55     26.84 o
 -10   3   9       73.86       93.40     19.44 o
  -9   3   9       43.39       42.56     13.03 o
  -8   3   9       62.49       25.77     13.72 o
  -7   3   9      962.16      986.57     42.25 o
  -6   3   9      365.44      320.20     18.11 o
  -5   3   9     1088.10     1012.99     23.59 o
  -4   3   9     3893.98     3677.03    106.39 o
  -3   3   9      717.38      701.66     19.92 o
  -2   3   9       80.42       76.21     11.38 o
  -1   3   9     1412.79     1464.80     33.55 o
   0   3   9     1619.73     1717.55     40.98 o
   1   3   9      323.87      299.13     13.60 o
   2   3   9       58.32       53.02      7.24 o
   3   3   9       96.58      100.82     13.53 o
   4   3   9      295.83      310.80     18.60 o
   5   3   9       43.70       21.74      9.33 o
   6   3   9       18.05       17.01      9.66 o
   7   3   9      762.62      806.85     45.14 o
   8   3   9       45.19       46.33     18.42 o
   9   3   9        2.75       34.43     23.47 o
  10   3   9       14.45        8.79     24.19 o
 -12   4   9      142.75       99.89     24.90 o
 -11   4   9        0.93       -1.91     17.41 o
 -10   4   9      255.77      255.20     33.74 o
  -9   4   9       53.16       48.05     13.68 o
  -8   4   9       29.80       29.35     11.21 o
  -7   4   9        0.41        4.09      7.46 o
  -6   4   9      106.03      106.58     17.46 o
  -5   4   9      608.17      607.44     38.27 o
  -4   4   9      135.14      174.09     12.84 o
  -3   4   9      528.55      454.97     17.41 o
  -2   4   9     1195.87     1199.98     26.27 o
  -1   4   9     2761.05     2843.28     46.38 o
   0   4   9     1325.34     1368.78     28.87 o
   1   4   9     1995.74     2146.41     45.26 o
   2   4   9     1521.92     1550.55     35.95 o
   3   4   9        0.63       12.13      7.95 o
   4   4   9      828.81      808.84     32.82 o
   5   4   9     1337.83     1341.44     35.94 o
   6   4   9        3.18        2.45     10.35 o
   7   4   9     1283.79     1254.82     50.98 o
   8   4   9       41.10       53.62     18.88 o
   9   4   9        5.36      -19.08     19.08 o
 -11   5   9      159.17      141.34     33.22 o
 -10   5   9      167.36      140.65     23.99 o
  -9   5   9      769.10      808.26     46.68 o
  -8   5   9      973.95     1046.78     37.32 o
  -7   5   9      790.27      767.51     27.90 o
  -6   5   9        2.20       -2.52      7.57 o
  -5   5   9       51.28       52.21      9.52 o
  -4   5   9     2236.99     2299.20     40.86 o
  -3   5   9       74.31       94.06      9.52 o
  -2   5   9        5.04        8.33      6.18 o
  -1   5   9        0.64        2.82      6.74 o
   0   5   9       41.71       80.38      9.12 o
   1   5   9     2403.97     2357.87     40.63 o
   2   5   9      122.67      113.27     12.29 o
   3   5   9      352.00      349.36     19.75 o
   4   5   9       22.81       13.66      8.61 o
   5   5   9      716.39      749.09     28.89 o
   6   5   9      537.11      557.61     37.30 o
   7   5   9       98.65      105.52     18.21 o
   8   5   9        0.42        0.39     30.34 o
   9   5   9      874.71      818.67     92.05 o
 -11   6   9      257.64      262.84     32.52 o
 -10   6   9      109.07       82.10     20.13 o
  -9   6   9      388.43      444.76     44.35 o
  -8   6   9     2793.18     2653.31     56.94 o
  -7   6   9      225.33      155.08     21.03 o
  -6   6   9      897.34      943.89     34.32 o
  -5   6   9      270.99      278.03     17.99 o
  -4   6   9        8.14       -0.14      7.08 o
  -3   6   9      356.69      358.16     18.36 o
  -2   6   9       47.60       36.17      8.57 o
  -1   6   9     1304.13     1280.53     35.36 o
   0   6   9      211.51      153.92     15.85 o
   1   6   9      466.07      406.77     28.13 o
   2   6   9      963.91      991.71     37.27 o
   3   6   9      448.07      418.03     25.78 o
   4   6   9      925.76      966.88     34.89 o
   5   6   9       19.25       31.82     12.40 o
   6   6   9      203.72      174.71     24.92 o
   7   6   9      161.99      161.63     34.00 o
   8   6   9      142.85      179.54     34.26 o
   9   6   9       47.29       82.68     40.32 o
 -10   7   9       63.05       65.13     27.11 o
  -9   7   9      130.94      131.72     53.76 o
  -8   7   9     1046.84     1105.35    139.09 o
  -7   7   9      683.28      765.30     47.43 o
  -6   7   9      112.87       66.68     13.14 o
  -5   7   9      417.86      437.39     26.50 o
  -4   7   9       96.90      108.72     17.11 o
  -3   7   9      263.84      306.64     32.67 o
  -2   7   9     1906.75     1946.91     44.12 o
  -1   7   9      416.76      426.25     23.73 o
   0   7   9      887.06      981.50     29.76 o
   1   7   9     2032.55     2066.41     52.92 o
   2   7   9      473.47      477.54     32.41 o
   3   7   9       12.68       13.83     10.60 o
   4   7   9     1764.59     1741.80     49.43 o
   5   7   9      689.23      781.03     46.29 o
   6   7   9      704.13      711.03     53.40 o
   7   7   9       33.85       43.30     31.08 o
   8   7   9       51.19       37.62     21.46 o
 -10   8   9       70.46      134.00     43.58 o
  -9   8   9      254.03      292.03     55.80 o
  -8   8   9      118.85      136.32     23.23 o
  -7   8   9       16.98        6.86     13.86 o
  -6   8   9      404.87      434.21     28.42 o
  -5   8   9      910.20      916.34     37.65 o
  -4   8   9      650.12      707.07     43.27 o
  -3   8   9       47.09       32.38     12.61 o
  -2   8   9      317.10      321.20     21.00 o
  -1   8   9      189.12      207.97     19.98 o
   0   8   9     1357.48     1327.95     42.50 o
   1   8   9       29.39       47.80     13.62 o
   2   8   9       29.81       59.14     16.93 o
   3   8   9      968.34      926.89     37.67 o
   4   8   9       16.77        8.94     11.50 o
   5   8   9        4.17        7.27     15.60 o
   6   8   9        0.07      -14.34     14.34 o
   7   8   9      360.12      312.76     35.22 o
   8   8   9      202.07      152.87     29.58 o
  -9   9   9      203.28      181.43     33.11 o
  -8   9   9        0.41       -9.47     18.56 o
  -7   9   9      330.78      372.75     39.27 o
  -6   9   9      819.87      842.81     73.99 o
  -5   9   9      295.22      308.74     28.33 o
  -4   9   9      799.34      791.68     43.68 o
  -3   9   9      148.69      143.67     17.65 o
  -2   9   9     1112.69     1161.42     54.09 o
  -1   9   9      448.66      474.22     27.86 o
   0   9   9       52.06       86.44     16.72 o
   1   9   9      885.32      815.34     52.11 o
   2   9   9       61.75       50.68     14.15 o
   3   9   9      573.32      520.80     32.02 o
   4   9   9        5.32        9.73     13.89 o
   5   9   9      362.04      304.12     34.01 o
   6   9   9      436.53      479.41     40.43 o
   7   9   9       33.35       -7.98     18.84 o
  -8  10   9       99.64       59.02     49.28 o
  -7  10   9       79.35       98.08     27.70 o
  -6  10   9       65.84       58.04     22.04 o
  -5  10   9        3.56       10.51     15.09 o
  -4  10   9        3.40        4.71     14.36 o
  -3  10   9     2220.84     2164.27    115.52 o
  -2  10   9       65.16       49.08     16.76 o
  -1  10   9     1509.87     1440.87     54.06 o
   0  10   9       45.46       67.52     18.23 o
   1  10   9       60.21       34.31     24.55 o
   2  10   9      425.17      382.06     33.83 o
   3  10   9       97.85      108.27     21.99 o
   4  10   9      487.32      440.05     48.03 o
   5  10   9      365.94      394.28     47.74 o
   6  10   9      112.89      153.21     36.07 o
  -7  11   9      122.52      108.87     30.75 o
  -6  11   9       44.10       61.59     25.48 o
  -5  11   9       17.17        6.73     17.20 o
  -4  11   9     1785.21     1804.76     63.52 o
  -3  11   9      217.48      241.90     47.32 o
  -2  11   9       86.11       82.42     20.62 o
  -1  11   9       87.15       49.19     19.38 o
   0  11   9       23.32       31.20     17.45 o
   1  11   9      312.60      386.90     34.75 o
   2  11   9      178.25      158.94     26.57 o
   3  11   9      551.31      681.69     45.68 o
   4  11   9       72.55       74.62     37.47 o
   5  11   9        2.29      -12.40     22.78 o
  -6  12   9      386.77      471.80    100.81 o
  -5  12   9      392.24      436.81     46.34 o
  -4  12   9       15.33        6.46     17.21 o
  -3  12   9      232.31      197.04     27.91 o
  -2  12   9       77.88       91.50     21.79 o
  -1  12   9        5.36        9.64     17.83 o
   0  12   9       42.19       24.62     25.40 o
   1  12   9        0.22        5.81     17.72 o
   2  12   9      302.56      303.10     33.73 o
   3  12   9        1.84       13.30     26.74 o
   4  12   9        1.15      -18.16     25.10 o
  -4  13   9       64.78       61.37     27.89 o
  -3  13   9       90.47       83.76     30.50 o
  -2  13   9      588.98      520.07     54.37 o
  -1  13   9        1.98       10.75     19.63 o
   0  13   9      224.59      208.94     31.17 o
   1  13   9       88.54       65.84     36.54 o
   2  13   9       56.91       60.38     24.84 o
 -12   0  10     1553.67     1516.78    114.45 o
 -11   0  10     1555.85     1543.14    108.55 o
 -10   0  10       38.93       10.98     20.77 o
  -9   0  10      447.98      465.72     41.35 o
  -8   0  10     3689.53     3608.38    108.61 o
  -7   0  10     1147.92     1172.17    138.48 o
  -6   0  10      488.04      496.06     24.80 o
  -5   0  10      653.97      639.67     27.02 o
  -4   0  10      522.20      444.12     23.33 o
  -3   0  10     1402.41     1556.33     45.59 o
  -2   0  10      668.13      668.63     27.19 o
  -1   0  10     2975.46     2784.30     64.02 o
   0   0  10     1204.52     1299.67     39.33 o
   1   0  10     3117.21     3271.27     95.00 o
   2   0  10      613.10      518.87     26.47 o
   3   0  10        9.70       18.55      9.90 o
   4   0  10     3130.52     3062.21    131.35 o
   5   0  10      221.08      199.70     26.87 o
   6   0  10     1876.79     1922.10     75.35 o
   7   0  10     1114.79     1184.85     58.07 o
   8   0  10      342.39      249.27     50.91 o
   9   0  10       59.57       55.39     38.29 o
  10   0  10      246.32      157.22     49.28 o
 -12   1  10      217.73      235.53     31.61 o
 -11   1  10     1350.68     1357.99     70.74 o
 -10   1  10     1219.09     1269.23     44.62 o
  -9   1  10      269.52      266.93     38.51 o
  -8   1  10     1631.60     1647.23     46.92 o
  -7   1  10       22.28       27.40      9.93 o
  -6   1  10      548.61      534.49     21.72 o
  -5   1  10     6757.60     6758.19     89.69 o
  -4   1  10      269.28      277.11     14.44 o
  -3   1  10     1563.15     1569.40     33.84 o
  -2   1  10     1559.85     1494.05     37.04 o
  -1   1  10     1003.09     1009.71     24.06 o
   0   1  10     4277.88     3969.23     59.07 o
   1   1  10     1714.13     1593.86     31.21 o
   2   1  10      288.24      277.28     14.18 o
   3   1  10     3929.45     4105.85     62.66 o
   4   1  10      210.26      181.93     15.08 o
   5   1  10     4920.42     4963.43     94.75 o
   6   1  10     2162.34     2102.45     54.46 o
   7   1  10      434.67      416.22     33.47 o
   8   1  10      757.07      878.09     70.87 o
   9   1  10       19.91       -6.52     21.39 o
  10   1  10      202.73      169.75     37.56 o
 -12   2  10      547.16      518.44     43.39 o
 -11   2  10      393.17      388.66     35.77 o
 -10   2  10      633.65      626.27     63.97 o
  -9   2  10      725.69      831.82     53.23 o
  -8   2  10       18.72        8.11      9.72 o
  -7   2  10      677.86      647.82     31.92 o
  -6   2  10     1809.76     1869.71     40.64 o
  -5   2  10       65.53       80.77      9.09 o
  -4   2  10     7932.97     7971.19    103.52 o
  -3   2  10     1304.78     1187.53     26.06 o
  -2   2  10     1267.28     1200.27     37.06 o
  -1   2  10     3494.36     3372.61     52.33 o
   0   2  10     2382.49     2441.64     41.77 o
   1   2  10     3589.55     3346.00     52.07 o
   2   2  10     3482.43     3306.01     51.79 o
   3   2  10      135.73      159.66     17.03 o
   4   2  10     1868.33     1971.38     43.72 o
   5   2  10     3432.42     3593.22     66.18 o
   6   2  10     1116.38     1135.20     43.56 o
   7   2  10     1107.92     1077.52     48.41 o
   8   2  10        4.82        0.88     17.70 o
   9   2  10      185.16      191.70     35.03 o
  10   2  10      458.94      511.95     56.29 o
 -12   3  10       69.79       70.18     23.58 o
 -11   3  10      202.48      135.19     24.82 o
 -10   3  10     1623.27     1590.81     50.66 o
  -9   3  10      159.79       69.71     36.15 o
  -8   3  10      273.48      270.86     22.43 o
  -7   3  10     2535.10     2446.27     50.26 o
  -6   3  10     1206.05     1197.74     31.75 o
  -5   3  10     9756.23     9704.94    123.52 o
  -4   3  10        3.04       12.48      6.38 o
  -3   3  10     1451.52     1347.41     28.58 o
  -2   3  10     2531.34     2525.46     50.97 o
  -1   3  10       13.94       13.36      6.38 o
   0   3  10    14525.12    14432.63    192.38 o
   1   3  10      413.72      497.98     18.06 o
   2   3  10      562.43      505.75     18.09 o
   3   3  10      242.92      187.65     21.64 o
   4   3  10       29.62       33.52      9.73 o
   5   3  10      165.75      213.30     17.47 o
   6   3  10      500.19      570.01     34.98 o
   7   3  10       89.90       80.00     19.47 o
   8   3  10       28.45       14.44     15.97 o
   9   3  10       43.61       22.54     23.02 o
 -11   4  10      499.02      476.80     46.62 o
 -10   4  10       54.32       30.35     17.07 o
  -9   4  10      644.17      606.01     33.88 o
  -8   4  10       57.92       55.51     13.78 o
  -7   4  10      693.43      789.72     32.91 o
  -6   4  10     7112.19     6957.85    134.46 o
  -5   4  10       42.27       34.61      8.92 o
  -4   4  10     1300.44     1218.10     27.70 o
  -3   4  10      646.32      632.94     23.25 o
  -2   4  10       15.49        8.64      5.88 o
  -1   4  10     3663.22     3541.46     64.09 o
   0   4  10        1.39        3.73      6.16 o
   1   4  10     1304.31     1254.76     30.13 o
   2   4  10     2784.65     2737.01     61.13 o
   3   4  10      273.87      243.16     17.14 o
   4   4  10      568.75      619.78     29.28 o
   5   4  10      444.77      464.10     24.52 o
   6   4  10      885.29      899.39     48.44 o
   7   4  10     2066.12     1924.25     65.60 o
   8   4  10      182.80      158.41     25.97 o
   9   4  10     1013.22     1004.70    123.00 o
 -11   5  10      583.37      660.10     73.79 o
 -10   5  10      337.58      304.54     31.84 o
  -9   5  10        0.89       13.88     13.01 o
  -8   5  10      494.28      415.50     27.90 o
  -7   5  10      239.42      255.22     37.46 o
  -6   5  10      154.17      178.22     18.31 o
  -5   5  10     2544.13     2613.65     51.96 o
  -4   5  10     1940.09     1995.02     38.40 o
  -3   5  10      253.52      264.18     17.15 o
  -2   5  10      546.53      543.94     27.20 o
  -1   5  10       30.36       34.60      8.40 o
   0   5  10     5446.10     5210.60     74.83 o
   1   5  10     9760.28     9746.00    139.58 o
   2   5  10      403.80      355.92     20.82 o
   3   5  10     1718.04     1773.75     52.01 o
   4   5  10       27.99       35.39     10.22 o
   5   5  10      784.88      776.77     30.17 o
   6   5  10     3081.46     2969.58     77.49 o
   7   5  10        1.45        6.98     13.42 o
   8   5  10     2483.11     2664.37    113.64 o
   9   5  10        1.04        6.92     34.62 o
 -11   6  10      561.55      539.35     46.54 o
 -10   6  10       47.51       39.11     33.50 o
  -9   6  10      745.00      816.57    145.81 o
  -8   6  10     2698.36     2739.36     58.91 o
  -7   6  10     1073.16     1111.42     45.58 o
  -6   6  10     2945.23     2906.95     58.33 o
  -5   6  10        4.31       19.49      8.80 o
  -4   6  10      772.48      783.78     24.73 o
  -3   6  10     1796.19     1820.21     40.92 o
  -2   6  10      444.59      443.67     22.32 o
  -1   6  10     2594.60     2599.38     52.11 o
   0   6  10     1150.19     1182.54     31.76 o
   1   6  10     7315.14     6884.75    120.60 o
   2   6  10      537.53      558.09     29.97 o
   3   6  10      189.04      184.94     19.30 o
   4   6  10       27.96       25.55     12.66 o
   5   6  10      366.17      370.43     36.63 o
   6   6  10      640.70      636.93     42.95 o
   7   6  10     1266.64     1442.22     72.29 o
   8   6  10        4.38       17.39     22.87 o
 -10   7  10      578.52      595.91     90.22 o
  -9   7  10        3.44       -2.04     26.07 o
  -8   7  10      153.26      193.65     25.36 o
  -7   7  10     1256.42     1282.38     46.74 o
  -6   7  10      161.26      116.65     16.55 o
  -5   7  10      841.88      795.82     47.34 o
  -4   7  10       20.39       34.06     11.27 o
  -3   7  10      215.78      234.12     17.76 o
  -2   7  10      360.34      353.52     27.25 o
  -1   7  10       73.94       69.72     11.64 o
   0   7  10     1498.82     1450.87     49.39 o
   1   7  10     1225.10     1186.15     44.67 o
   2   7  10       35.27       30.84     12.10 o
   3   7  10        6.53       -3.01     14.99 o
   4   7  10      377.06      375.31     27.01 o
   5   7  10      955.61     1085.09     57.40 o
   6   7  10     1383.15     1472.08     59.40 o
   7   7  10       40.89       35.15     19.41 o
   8   7  10     1100.83     1193.32     78.94 o
 -10   8  10        6.32      -24.44     26.07 o
  -9   8  10      290.74      140.28     72.70 o
  -8   8  10      527.38      571.26     51.12 o
  -7   8  10      337.30      288.98     24.84 o
  -6   8  10     1190.04     1294.04     50.61 o
  -5   8  10       26.97       36.15     14.90 o
  -4   8  10     1062.70     1133.45     39.57 o
  -3   8  10      241.87      245.92     18.95 o
  -2   8  10      331.46      320.58     21.32 o
  -1   8  10     2455.16     2423.82     56.82 o
   0   8  10      606.45      588.99     32.59 o
   1   8  10     2107.97     2155.56     56.68 o
   2   8  10      640.11      700.85     36.08 o
   3   8  10       61.54       13.13     12.03 o
   4   8  10      713.07      736.87     37.87 o
   5   8  10        2.41       18.74     16.65 o
   6   8  10       90.25       83.00     23.26 o
   7   8  10      703.36      789.89     52.35 o
  -9   9  10      438.00      406.48     70.06 o
  -8   9  10      259.20      276.17     37.01 o
  -7   9  10      782.35      677.46    153.14 o
  -6   9  10      650.60      618.69     40.45 o
  -5   9  10     1433.23     1345.30     56.64 o
  -4   9  10      988.16      984.57     57.44 o
  -3   9  10      124.69       95.54     15.39 o
  -2   9  10     1641.12     1619.12     61.59 o
  -1   9  10       50.85       37.85     14.28 o
   0   9  10     2405.75     2467.81     70.43 o
   1   9  10     1069.66     1104.69     46.09 o
   2   9  10      297.26      310.18     26.64 o
   3   9  10      302.78      251.46     23.82 o
   4   9  10       17.89       23.28     14.30 o
   5   9  10       72.83       71.45     21.81 o
   6   9  10      491.95      596.54     46.01 o
   7   9  10       10.54       14.15     20.78 o
  -8  10  10       23.39      -10.72     20.59 o
  -7  10  10      487.49      479.89     73.52 o
  -6  10  10      282.00      260.43     29.78 o
  -5  10  10       57.18       62.20     18.52 o
  -4  10  10      481.61      479.18     36.35 o
  -3  10  10      254.19      239.64     26.19 o
  -2  10  10       19.62       26.03     13.72 o
  -1  10  10      472.08      488.92     36.86 o
   0  10  10      623.61      607.13     40.40 o
   1  10  10      104.18       98.42     20.95 o
   2  10  10      461.46      482.50     50.15 o
   3  10  10      128.40      102.11     22.51 o
   4  10  10      532.28      647.97     71.07 o
   5  10  10      319.58      362.71     55.19 o
   6  10  10        9.48      -21.61     40.73 o
  -7  11  10      274.63      250.64     67.61 o
  -6  11  10      114.11       86.92     26.67 o
  -5  11  10     1012.16     1161.00     81.46 o
  -4  11  10        1.73       27.10     17.03 o
  -3  11  10       70.80       92.09     28.69 o
  -2  11  10      478.31      458.74     93.48 o
  -1  11  10        1.73       -1.72     16.18 o
   0  11  10      420.14      393.98     35.47 o
   1  11  10      478.94      453.60     37.35 o
   2  11  10      350.61      276.60     32.10 o
   3  11  10      820.58      868.37     51.66 o
   4  11  10        1.58       -2.07     22.78 o
   5  11  10      922.96      913.85     72.57 o
  -6  12  10      298.67      216.93     38.02 o
  -5  12  10        3.04      -14.44     20.42 o
  -4  12  10       40.32        3.49     17.85 o
  -3  12  10      157.80      142.95     32.41 o
  -2  12  10      303.22      297.35     64.22 o
  -1  12  10       55.99       68.67     20.94 o
   0  12  10       10.62       16.27     18.08 o
   1  12  10      119.33      124.53     25.93 o
   2  12  10      191.75      192.34     40.44 o
   3  12  10       40.11       60.89     31.49 o
   4  12  10      119.09       61.27     31.53 o
  -4  13  10      119.76      147.03     46.84 o
  -3  13  10      218.08      259.27     47.04 o
  -2  13  10       61.30       82.37     31.66 o
  -1  13  10      103.39      100.42     29.13 o
   0  13  10       70.80       69.60     24.32 o
   1  13  10      234.35      263.95     42.62 o
   2  13  10        5.14       -4.60     21.46 o
 -12   1  11       21.41       30.07     19.96 o
 -11   1  11       24.21       31.45     15.43 o
 -10   1  11        3.64        7.41     13.56 o
  -9   1  11      178.57      150.48     18.95 o
  -8   1  11     1011.20     1055.68     60.55 o
  -7   1  11      372.69      417.72     28.45 o
  -6   1  11      135.88      173.31     14.15 o
  -5   1  11        8.05       13.83      6.39 o
  -4   1  11      128.87      133.62     10.69 o
  -3   1  11      201.58      221.08     13.07 o
  -2   1  11        1.29       -0.89      5.58 o
  -1   1  11      364.93      402.85     17.61 o
   0   1  11      856.71      884.44     23.58 o
   1   1  11      317.64      377.23     18.68 o
   2   1  11      238.40      240.71     14.16 o
   3   1  11       37.95       44.12      9.83 o
   4   1  11       17.83       21.18     10.75 o
   5   1  11      683.05      661.96     33.49 o
   6   1  11      188.46      201.18     20.49 o
   7   1  11       11.53       -8.12     14.02 o
   8   1  11      259.88      239.36     56.41 o
   9   1  11      535.23      565.39     55.53 o
 -12   2  11        0.32      -17.79     17.79 o
 -11   2  11      129.14       75.87     30.18 o
 -10   2  11       58.82       36.36     14.78 o
  -9   2  11      104.88       97.38     16.53 o
  -8   2  11      323.31      361.15     25.79 o
  -7   2  11     1461.00     1450.19     43.22 o
  -6   2  11      202.72      216.35     16.08 o
  -5   2  11      210.87      233.27     13.82 o
  -4   2  11     3248.21     3463.01     60.46 o
  -3   2  11      171.45      180.98     12.18 o
  -2   2  11      310.40      297.39     15.25 o
  -1   2  11       40.29       29.17      8.42 o
   0   2  11      269.00      280.12     15.08 o
   1   2  11       32.83       54.67      9.95 o
   2   2  11       43.02       28.28      7.41 o
   3   2  11       30.68       30.43      9.56 o
   4   2  11      172.52      140.48     14.76 o
   5   2  11     1985.08     1897.98     51.47 o
   6   2  11      147.14      114.22     18.05 o
   7   2  11        1.26       -2.30     14.94 o
   8   2  11      129.11      115.21     29.05 o
   9   2  11       22.87       28.10     26.50 o
 -12   3  11       77.38       55.55     22.95 o
 -11   3  11      127.94      121.12     25.11 o
 -10   3  11       29.98        6.39     12.19 o
  -9   3  11       36.44       19.44     12.29 o
  -8   3  11        2.18        4.03     10.10 o
  -7   3  11      353.30      365.93     21.05 o
  -6   3  11      583.97      649.32     28.24 o
  -5   3  11      480.89      481.13     19.34 o
  -4   3  11        0.94        0.53      6.08 o
  -3   3  11      101.47      102.01     12.94 o
  -2   3  11     1033.54     1128.48     42.39 o
  -1   3  11       87.50      108.86     12.72 o
   0   3  11     3966.23     3979.50     60.97 o
   1   3  11       99.12      129.89     13.90 o
   2   3  11      341.28      322.37     20.47 o
   3   3  11       75.00       69.47     11.48 o
   4   3  11      110.81       98.20     13.31 o
   5   3  11       67.83       61.91     14.05 o
   6   3  11       88.77       76.38     15.34 o
   7   3  11       19.15       13.48     15.87 o
   8   3  11       50.98       39.25     19.47 o
   9   3  11        2.53      -19.94     19.94 o
 -11   4  11       22.27       29.43     19.39 o
 -10   4  11        1.18      -12.05     12.05 o
  -9   4  11      266.98      311.50     30.32 o
  -8   4  11      192.90      163.87     19.30 o
  -7   4  11      229.81      196.55     16.73 o
  -6   4  11     1146.77     1140.83     36.48 o
  -5   4  11     1335.76     1282.84     39.61 o
  -4   4  11       31.46       34.66      8.12 o
  -3   4  11      183.15      221.06     13.88 o
  -2   4  11      132.23      164.67     14.03 o
  -1   4  11     1034.72     1120.93     27.87 o
   0   4  11      573.19      534.66     20.43 o
   1   4  11       17.51       15.00      7.18 o
   2   4  11        1.24       -4.53      7.50 o
   3   4  11     1559.44     1514.70     38.59 o
   4   4  11      944.21      974.30     51.74 o
   5   4  11      291.34      338.51     22.09 o
   6   4  11      269.96      271.17     20.94 o
   7   4  11       87.11       81.00     21.04 o
   8   4  11       21.63       24.59     18.86 o
   9   4  11       16.84       -2.91     24.70 o
 -11   5  11       18.64       22.22     20.97 o
 -10   5  11      185.55      220.46     28.53 o
  -9   5  11      281.47      282.11     25.38 o
  -8   5  11      222.28      203.19     21.05 o
  -7   5  11      136.70      121.05     21.60 o
  -6   5  11     1069.98     1061.55     36.85 o
  -5   5  11        8.38       11.21      9.49 o
  -4   5  11      502.47      497.10     21.12 o
  -3   5  11      389.31      375.78     18.33 o
  -2   5  11      402.17      384.05     20.58 o
  -1   5  11      238.25      244.90     15.78 o
   0   5  11        2.01       23.76      8.00 o
   1   5  11      139.66      106.04     17.87 o
   2   5  11       73.37       73.61     12.26 o
   3   5  11        0.52       -8.04      8.27 o
   4   5  11     1390.32     1419.67     38.46 o
   5   5  11      145.37      151.74     18.85 o
   6   5  11       30.96       31.27     17.34 o
   7   5  11       11.75      -17.60     17.60 o
   8   5  11      212.56      149.02     32.94 o
   9   5  11       83.17       -3.26     36.25 o
 -11   6  11      112.06      130.37     28.69 o
 -10   6  11      153.60      123.06     24.43 o
  -9   6  11      147.23      154.82     29.96 o
  -8   6  11      167.41      174.56     21.92 o
  -7   6  11      397.07      389.15     27.25 o
  -6   6  11       27.29       13.35     10.23 o
  -5   6  11      278.93      265.28     19.01 o
  -4   6  11      138.90      135.71     14.15 o
  -3   6  11       84.84       93.68     12.44 o
  -2   6  11       81.80      114.84     17.57 o
  -1   6  11      120.16       93.72     12.53 o
   0   6  11      148.37      143.76     14.50 o
   1   6  11      231.09      178.59     20.69 o
   2   6  11      568.58      521.88     30.00 o
   3   6  11      318.43      369.19     26.61 o
   4   6  11      187.76      171.43     28.39 o
   5   6  11       85.44       40.05     16.11 o
   6   6  11      128.36      144.38     24.24 o
   7   6  11      209.54      144.34     25.10 o
   8   6  11       10.02       25.40     28.10 o
 -10   7  11       21.96       57.84     35.03 o
  -9   7  11      286.49      267.47     60.48 o
  -8   7  11      485.40      383.19     28.47 o
  -7   7  11      525.13      583.70     53.56 o
  -6   7  11     1291.71     1263.58     45.27 o
  -5   7  11      693.54      665.74     33.92 o
  -4   7  11      750.11      742.83     96.08 o
  -3   7  11        2.79       -2.26      8.01 o
  -2   7  11       97.57       54.46     11.09 o
  -1   7  11      655.34      698.08     56.54 o
   0   7  11      667.05      639.37     41.86 o
   1   7  11     1258.79     1315.94     56.85 o
   2   7  11      210.30      209.86     21.15 o
   3   7  11      599.76      617.03     34.06 o
   4   7  11      119.76      123.63     17.75 o
   5   7  11     1181.60     1195.66     54.68 o
   6   7  11        2.82      -16.01     16.05 o
   7   7  11       80.31       90.03     24.74 o
   8   7  11       74.02       97.44     32.95 o
 -10   8  11        2.84       10.59     31.36 o
  -9   8  11       22.94       33.84     24.75 o
  -8   8  11      106.42      117.76     25.24 o
  -7   8  11       20.69       20.00     11.87 o
  -6   8  11      155.00      150.79     19.57 o
  -5   8  11       28.88       15.43     14.47 o
  -4   8  11      799.54      794.89     38.41 o
  -3   8  11       24.93        0.66     10.32 o
  -2   8  11      324.01      346.43     25.67 o
  -1   8  11        2.51        5.85      9.45 o
   0   8  11        2.98       -0.37     12.10 o
   1   8  11     2329.43     2276.12     68.69 o
   2   8  11      421.60      405.26     63.37 o
   3   8  11       43.15       58.40     15.59 o
   4   8  11      507.04      482.76     32.28 o
   5   8  11      180.90      200.65     28.44 o
   6   8  11      248.08      277.74     32.12 o
   7   8  11       12.63       16.59     21.69 o
  -9   9  11       50.23       37.88     38.69 o
  -8   9  11      156.66      201.21     33.82 o
  -7   9  11        0.80        4.06     15.83 o
  -6   9  11      508.77      556.69     39.47 o
  -5   9  11      680.08      694.08     63.54 o
  -4   9  11       28.68       12.94     18.36 o
  -3   9  11      943.04      812.18     35.45 o
  -2   9  11      324.95      307.52     31.57 o
  -1   9  11      828.28      890.14     50.68 o
   0   9  11      272.22      349.03     27.68 o
   1   9  11       48.65       63.86     16.13 o
   2   9  11      322.10      298.41     26.22 o
   3   9  11       15.87       16.38     13.93 o
   4   9  11      132.61      154.02     37.61 o
   5   9  11      400.06      389.60     37.27 o
   6   9  11      291.52      236.33     53.59 o
  -8  10  11       14.60       22.88     24.19 o
  -7  10  11      818.80      837.74     62.64 o
  -6  10  11      357.11      353.83     52.35 o
  -5  10  11      349.27      286.50     30.57 o
  -4  10  11      551.06      600.83     48.66 o
  -3  10  11       54.79       31.11     19.14 o
  -2  10  11     1276.48     1184.44    127.69 o
  -1  10  11      452.29      445.53     42.06 o
   0  10  11      929.05      852.31     48.93 o
   1  10  11      504.50      559.42     40.22 o
   2  10  11      304.91      211.23     27.25 o
   3  10  11      436.45      435.35     37.27 o
   4  10  11      474.11      370.36     46.24 o
   5  10  11        4.08       14.26     23.57 o
   6  10  11      273.07      245.76     58.04 o
  -7  11  11       32.12       -0.77     23.22 o
  -6  11  11      307.01      369.91     44.28 o
  -5  11  11       43.74       39.80     20.17 o
  -4  11  11      228.16      214.75     28.19 o
  -3  11  11     1313.34     1422.92     56.19 o
  -2  11  11       12.73       -4.33     14.61 o
  -1  11  11      178.59      169.42     26.08 o
   0  11  11      232.22      224.93     33.14 o
   1  11  11       12.35        2.63     15.90 o
   2  11  11      345.71      374.23     36.03 o
   3  11  11      176.63      177.90     36.17 o
   4  11  11      303.56      236.85     41.31 o
  -6  12  11       20.13       42.63     35.23 o
  -5  12  11       68.20       59.59     23.17 o
  -4  12  11      433.38      430.81     42.56 o
  -3  12  11       66.44       29.93     25.83 o
  -2  12  11      221.57      176.78     33.91 o
  -1  12  11       16.81       -5.11     19.92 o
   0  12  11      225.37      197.75     28.76 o
   1  12  11      144.06      145.58     27.87 o
   2  12  11        0.75       16.04     20.77 o
   3  12  11      233.91      142.14     36.14 o
  -3  13  11       91.80       38.00     27.49 o
  -2  13  11        4.90       30.19     26.78 o
  -1  13  11      102.13      151.85     30.14 o
   0  13  11      704.38      866.56     68.59 o
   1  13  11       37.09       59.04     25.66 o
 -12   0  12      632.29      602.86     63.74 o
 -11   0  12      281.58      224.76     35.13 o
 -10   0  12     2982.50     3092.59    108.80 o
  -9   0  12       90.41       83.59     23.88 o
  -8   0  12     1069.77     1041.09     54.16 o
  -7   0  12     1571.00     1546.09     64.77 o
  -6   0  12       16.66       43.65     11.62 o
  -5   0  12     3181.54     3244.96     98.59 o
  -4   0  12      370.29      277.71     33.39 o
  -3   0  12      219.34      217.23     25.02 o
  -2   0  12     4724.54     4421.34     93.67 o
  -1   0  12     3882.95     4261.95     92.10 o
   0   0  12      748.53      716.03     31.21 o
   1   0  12      286.30      270.23     22.00 o
   2   0  12     2210.15     2353.55     61.88 o
   3   0  12     2911.84     2900.38     71.48 o
   4   0  12     1288.30     1310.21     59.51 o
   5   0  12     6739.04     6796.12    175.08 o
   6   0  12     2395.92     2279.90    172.90 o
   7   0  12      723.19      745.79     70.06 o
   8   0  12      955.84      886.28     93.27 o
   9   0  12        3.03       21.99     35.03 o
 -12   1  12     1030.79     1040.85     61.23 o
 -11   1  12     1080.66     1015.71     60.26 o
 -10   1  12       67.44       64.40     15.37 o
  -9   1  12     1807.94     1848.98     54.00 o
  -8   1  12      234.80      180.69     25.51 o
  -7   1  12     1056.87     1024.04     49.97 o
  -6   1  12     4869.42     4818.18     88.10 o
  -5   1  12      553.12      547.22     20.89 o
  -4   1  12     2731.33     2705.81     46.64 o
  -3   1  12     2601.52     2521.66     59.30 o
  -2   1  12      336.00      388.03     17.89 o
  -1   1  12     9516.60     9605.77    124.85 o
   0   1  12        1.50       10.56      6.51 o
   1   1  12      129.49      167.87     12.68 o
   2   1  12     1894.32     1898.16     37.59 o
   3   1  12        0.18       -3.64      8.00 o
   4   1  12     4502.24     4524.31     90.08 o
   5   1  12     1999.66     1939.26     56.85 o
   6   1  12      194.40      153.72     19.88 o
   7   1  12     1454.69     1503.92     49.46 o
   8   1  12       14.69       -0.37     19.94 o
   9   1  12      289.71      267.17     42.89 o
 -12   2  12      162.12      134.32     36.46 o
 -11   2  12      356.26      336.73     30.06 o
 -10   2  12     1663.08     1656.95     67.21 o
  -9   2  12      145.17      181.62     20.84 o
  -8   2  12     1637.45     1614.95     48.82 o
  -7   2  12     3117.15     3068.29     69.58 o
  -6   2  12      275.30      283.88     20.24 o
  -5   2  12     5611.11     5435.49     78.60 o
  -4   2  12     2154.14     2128.90     44.54 o
  -3   2  12     3657.71     3612.74     57.27 o
  -2   2  12    10912.66    11124.53    140.87 o
  -1   2  12       12.51       26.05      7.42 o
   0   2  12     6321.28     6043.85     85.17 o
   1   2  12     2270.40     2260.27     47.80 o
   2   2  12      162.08      136.96     14.20 o
   3   2  12     1995.59     1831.79     56.39 o
   4   2  12      350.71      343.61     21.76 o
   5   2  12     1672.45     1649.94     53.03 o
   6   2  12     1776.13     1711.63     51.49 o
   7   2  12        1.15       -8.96     14.52 o
   8   2  12       63.20       51.39     25.77 o
   9   2  12       52.19       47.43     28.49 o
 -11   3  12      120.69      122.13     24.77 o
 -10   3  12       32.73       32.31     15.22 o
  -9   3  12      314.12      353.52     27.78 o
  -8   3  12       46.99       60.18     23.02 o
  -7   3  12      376.36      410.68     24.96 o
  -6   3  12      762.66      810.86     28.78 o
  -5   3  12        4.55        7.05      6.83 o
  -4   3  12      303.47      261.78     15.27 o
  -3   3  12     1545.32     1532.43     33.05 o
  -2   3  12      968.40      871.31     24.64 o
  -1   3  12     6373.83     6107.38     86.87 o
   0   3  12     3046.27     3263.11     77.50 o
   1   3  12     4171.41     4289.94     65.77 o
   2   3  12      886.34      897.68     29.29 o
   3   3  12       19.74       34.24     10.65 o
   4   3  12     1576.57     1582.11     41.06 o
   5   3  12     3219.45     3279.47     84.32 o
   6   3  12     1722.87     1803.21     53.06 o
   7   3  12      804.91      785.75     77.26 o
   8   3  12      193.67      105.29     28.56 o
   9   3  12      244.93      256.80     47.86 o
 -11   4  12       12.05       35.81     20.00 o
 -10   4  12       30.00       17.46     14.07 o
  -9   4  12      184.11      191.33     21.47 o
  -8   4  12     1051.19      992.53     39.35 o
  -7   4  12      697.61      769.07     30.76 o
  -6   4  12     2012.00     1779.23     48.93 o
  -5   4  12      679.16      707.60     27.38 o
  -4   4  12      982.70      955.91     26.12 o
  -3   4  12      870.95      864.71     24.66 o
  -2   4  12      805.41      762.50     24.37 o
  -1   4  12        8.89       34.61      8.50 o
   0   4  12     5799.71     5732.54     82.84 o
   1   4  12     2103.69     2109.68     46.89 o
   2   4  12       49.13       52.51     11.17 o
   3   4  12       35.02       21.64      9.99 o
   4   4  12       44.88       17.31     10.67 o
   5   4  12      763.48      782.77     33.56 o
   6   4  12     1170.97     1188.99     42.63 o
   7   4  12       19.90       -7.65     15.69 o
   8   4  12      240.23      191.67     28.51 o
 -11   5  12     1437.18     1612.16     67.33 o
 -10   5  12      168.83      118.77     24.33 o
  -9   5  12      739.54      809.51     41.80 o
  -8   5  12     1699.08     1634.20     61.56 o
  -7   5  12     2962.27     2793.52     61.45 o
  -6   5  12     6844.08     6856.59    109.20 o
  -5   5  12        8.23        3.49      8.71 o
  -4   5  12      183.38      194.78     15.76 o
  -3   5  12     1568.94     1561.14     37.25 o
  -2   5  12      854.85      849.02     39.57 o
  -1   5  12     7557.02     7706.52    116.07 o
   0   5  12      366.91      344.89     18.21 o
   1   5  12     2350.34     2290.50     50.20 o
   2   5  12     1145.74     1121.21     33.47 o
   3   5  12       14.08       -3.07      9.61 o
   4   5  12     1330.92     1446.65     40.20 o
   5   5  12        2.32       -1.53     11.21 o
   6   5  12      120.75       89.85     21.01 o
   7   5  12      330.67      347.36     43.67 o
   8   5  12      120.18       87.21     31.36 o
 -10   6  12       81.68       68.43     25.63 o
  -9   6  12       20.06       17.40     13.67 o
  -8   6  12      956.88      941.10     36.50 o
  -7   6  12      580.38      519.85     31.66 o
  -6   6  12       82.19       94.74     15.83 o
  -5   6  12      855.03      950.53     40.27 o
  -4   6  12      134.14      118.37     18.55 o
  -3   6  12      688.05      713.84     28.72 o
  -2   6  12      815.72      868.48     38.28 o
  -1   6  12      302.81      309.55     34.70 o
   0   6  12     2171.60     2222.52     57.28 o
   1   6  12       61.83       75.97     15.04 o
   2   6  12       30.30       56.08     14.93 o
   3   6  12     1069.57     1122.66     53.10 o
   4   6  12       99.60       73.30     15.60 o
   5   6  12      725.98      784.74     50.32 o
   6   6  12      379.35      363.78     34.73 o
   7   6  12        2.67        7.84     21.82 o
   8   6  12     1198.66     1362.88     81.98 o
 -10   7  12        1.14       20.51     25.05 o
  -9   7  12      313.75      333.03     43.34 o
  -8   7  12        1.95       -9.86     11.17 o
  -7   7  12      583.22      702.55     44.09 o
  -6   7  12     1473.49     1519.06     47.62 o
  -5   7  12       10.77       13.23     11.17 o
  -4   7  12      397.52      455.45     28.61 o
  -3   7  12      276.11      213.79     30.10 o
  -2   7  12        3.98        7.75      8.54 o
  -1   7  12      652.40      702.47     29.54 o
   0   7  12       77.56       83.75     15.70 o
   1   7  12      383.39      356.77     26.88 o
   2   7  12       70.75       62.24     14.57 o
   3   7  12      508.66      484.73     31.46 o
   4   7  12      309.54      291.18     38.08 o
   5   7  12      163.33      128.61     23.89 o
   6   7  12       12.68       20.81     18.45 o
   7   7  12      295.35      282.40     39.04 o
  -9   8  12      221.82      292.34     67.00 o
  -8   8  12      109.93      158.62     24.46 o
  -7   8  12     1069.07     1130.70     89.06 o
  -6   8  12        0.69        5.25     11.41 o
  -5   8  12      484.98      382.29     71.18 o
  -4   8  12     1302.77     1374.95     45.21 o
  -3   8  12      227.09      251.67     20.68 o
  -2   8  12      168.23      156.71     19.40 o
  -1   8  12       12.86        3.75     12.14 o
   0   8  12     1996.75     2020.92     64.92 o
   1   8  12     1045.99     1046.20     43.69 o
   2   8  12      453.18      432.26     32.63 o
   3   8  12      975.64      987.67     43.56 o
   4   8  12        0.36       -2.92     13.01 o
   5   8  12      723.06      754.44     50.05 o
   6   8  12      239.78      277.19     33.83 o
   7   8  12        0.16        7.23     22.82 o
  -9   9  12       10.25        6.92     32.18 o
  -8   9  12      110.31       76.68     26.90 o
  -7   9  12      653.58      856.07     60.22 o
  -6   9  12      208.49      190.44     28.65 o
  -5   9  12        1.15       14.68     13.41 o
  -4   9  12      269.45      302.81     27.03 o
  -3   9  12      454.74      420.93     26.54 o
  -2   9  12      123.07       69.19     38.76 o
  -1   9  12      926.63      938.92     42.73 o
   0   9  12       65.02       78.43     17.62 o
   1   9  12       82.07       69.27     18.17 o
   2   9  12      323.77      338.02     47.32 o
   3   9  12        3.56        3.30     13.90 o
   4   9  12      701.00      771.78     42.55 o
   5   9  12       29.68        9.24     20.48 o
   6   9  12       79.38       92.08     24.54 o
  -8  10  12      142.01      103.46     52.54 o
  -7  10  12      235.13      206.39     34.72 o
  -6  10  12      469.05      472.42     38.71 o
  -5  10  12      300.01      318.68     32.27 o
  -4  10  12       46.52       42.44     17.75 o
  -3  10  12     1382.31     1375.80     54.21 o
  -2  10  12      135.93       57.82     37.06 o
  -1  10  12       26.38        6.16     15.31 o
   0  10  12      268.05      213.32     27.48 o
   1  10  12      160.92      167.10     41.11 o
   2  10  12       27.18       -5.45     16.77 o
   3  10  12      117.14      130.18     24.82 o
   4  10  12       11.30       -0.26     23.72 o
   5  10  12      215.07      226.15     57.02 o
  -7  11  12       11.75        4.04     24.05 o
  -6  11  12      311.60      255.72     31.73 o
  -5  11  12       71.91       59.68     20.84 o
  -4  11  12      528.87      523.23     40.42 o
  -3  11  12       31.87       15.73     22.09 o
  -2  11  12      151.02       89.15     48.30 o
  -1  11  12      381.85      353.57     34.47 o
   0  11  12      341.83      326.69     33.67 o
   1  11  12       86.40      111.25     23.87 o
   2  11  12       45.80       28.47     19.39 o
   3  11  12        2.70       26.48     21.09 o
   4  11  12      541.07      533.69     61.30 o
  -5  12  12      350.69      264.71     33.05 o
  -4  12  12      120.43       94.08     32.29 o
  -3  12  12        2.15      -22.51     22.51 o
  -2  12  12      556.28      474.42     51.20 o
  -1  12  12        4.80       16.13     19.24 o
   0  12  12       71.59       66.47     22.92 o
   1  12  12        3.34      -12.31     18.13 o
   2  12  12       14.48       21.19     21.52 o
 -11   1  13        2.33        0.75     14.35 o
 -10   1  13      113.14      127.44     19.41 o
  -9   1  13        3.01       16.10     11.45 o
  -8   1  13      537.56      534.80     31.69 o
  -7   1  13       96.35       67.22     18.34 o
  -6   1  13      431.25      463.18     23.92 o
  -5   1  13      422.11      434.84     19.83 o
  -4   1  13      822.91      927.13     29.60 o
  -3   1  13      373.93      387.19     33.87 o
  -2   1  13       77.64       73.36      9.79 o
  -1   1  13      737.74      737.01     23.87 o
   0   1  13      183.67      174.00     13.89 o
   1   1  13       15.43        6.66      7.57 o
   2   1  13      126.91      119.46     17.44 o
   3   1  13       60.19       70.79     15.55 o
   4   1  13      207.01      176.16     19.35 o
   5   1  13        7.82        3.20     11.82 o
   6   1  13        0.31        9.24     12.94 o
   7   1  13      100.76       80.12     18.35 o
   8   1  13        2.58        7.10     23.61 o
   9   1  13        0.09        8.52     27.48 o
 -11   2  13       33.07       26.54     16.46 o
 -10   2  13      156.50      166.60     26.99 o
  -9   2  13       11.16       15.47     14.17 o
  -8   2  13      769.71      795.09     39.48 o
  -7   2  13      793.50      713.40     44.15 o
  -6   2  13       34.32       22.29      9.63 o
  -5   2  13     1237.32     1225.61     29.92 o
  -4   2  13     1249.30     1268.89     30.37 o
  -3   2  13      159.77      163.52     12.75 o
  -2   2  13       19.12       24.71      7.88 o
  -1   2  13       15.19       13.52      8.08 o
   0   2  13      536.85      580.41     22.38 o
   1   2  13      113.19      122.53     14.10 o
   2   2  13      937.13      939.16     31.21 o
   3   2  13       22.96       32.58     11.07 o
   4   2  13      403.20      367.98     23.03 o
   5   2  13      637.44      556.90     32.73 o
   6   2  13       24.68       34.55     14.88 o
   7   2  13        6.23        4.78     16.16 o
   8   2  13        1.39      -14.89     21.17 o
 -11   3  13       25.46       23.63     17.01 o
 -10   3  13        5.17        6.57     13.89 o
  -9   3  13      109.36      105.23     18.11 o
  -8   3  13      187.72      216.88     37.77 o
  -7   3  13      146.16      136.93     15.25 o
  -6   3  13      197.66      202.82     16.97 o
  -5   3  13      386.67      370.24     21.56 o
  -4   3  13      216.10      221.02     15.06 o
  -3   3  13      662.19      702.25     23.54 o
  -2   3  13       18.81        9.14      8.14 o
  -1   3  13      222.10      214.20     15.56 o
   0   3  13      661.30      701.61     33.00 o
   1   3  13      833.49      831.15     25.51 o
   2   3  13      626.05      625.05     29.83 o
   3   3  13       50.73       34.18     11.19 o
   4   3  13        1.32       -6.75      9.72 o
   5   3  13      183.56      130.38     18.72 o
   6   3  13        6.36       10.92     13.44 o
   7   3  13       28.36       11.96     21.66 o
   8   3  13       40.92       57.97     22.70 o
 -11   4  13        4.85        4.47     19.63 o
 -10   4  13      544.76      548.17     36.44 o
  -9   4  13        0.38        1.88     14.38 o
  -8   4  13       28.57       24.82     13.23 o
  -7   4  13     2103.95     2070.60     49.22 o
  -6   4  13     1406.03     1428.74     39.21 o
  -5   4  13      231.89      246.01     18.73 o
  -4   4  13        2.77       -0.14     11.84 o
  -3   4  13        1.78        1.63      7.31 o
  -2   4  13      340.79      312.35     21.40 o
  -1   4  13      261.07      299.56     17.67 o
   0   4  13     1457.22     1545.31     35.67 o
   1   4  13      183.66      172.89     20.59 o
   2   4  13      836.20      874.17     31.60 o
   3   4  13      882.23      874.06     36.53 o
   4   4  13      546.35      510.11     33.42 o
   5   4  13        0.65        0.52     10.75 o
   6   4  13       31.91       26.18     14.18 o
   7   4  13       24.80       40.98     19.68 o
   8   4  13       34.74       26.82     21.45 o
 -11   5  13       69.17       46.74     22.56 o
 -10   5  13      480.21      471.42     77.03 o
  -9   5  13       47.34       42.35     15.45 o
  -8   5  13      117.52      190.90     33.15 o
  -7   5  13       78.52      101.38     15.02 o
  -6   5  13       58.01       81.37     25.00 o
  -5   5  13      561.03      554.89     27.05 o
  -4   5  13      230.60      229.62     16.29 o
  -3   5  13      958.52      921.17     29.43 o
  -2   5  13      154.01      173.04     14.84 o
  -1   5  13      139.42      153.75     15.39 o
   0   5  13      425.95      465.31     25.37 o
   1   5  13      143.75      161.63     16.68 o
   2   5  13       30.31       31.02     11.39 o
   3   5  13      901.54      862.73     38.79 o
   4   5  13      136.04      144.04     28.06 o
   5   5  13      595.59      536.44     44.49 o
   6   5  13        7.52       22.26     22.44 o
   7   5  13        3.14       -9.38     21.59 o
   8   5  13        1.93       31.17     27.49 o
 -10   6  13       16.02       21.62     25.86 o
  -9   6  13      290.12      280.86     33.64 o
  -8   6  13        4.78       15.80     13.21 o
  -7   6  13      146.71      152.14     30.04 o
  -6   6  13      486.52      531.89     31.50 o
  -5   6  13       29.55       41.40     13.24 o
  -4   6  13        0.95        6.87      9.12 o
  -3   6  13      835.14      843.61     37.36 o
  -2   6  13       10.65       17.69     10.87 o
  -1   6  13      393.98      385.14     22.89 o
   0   6  13      152.78      125.36     18.03 o
   1   6  13     1165.34     1153.78     41.12 o
   2   6  13     1439.15     1304.27     43.92 o
   3   6  13        0.64       -7.17     11.68 o
   4   6  13       38.23       20.77     14.08 o
   5   6  13      289.36      284.18     26.72 o
   6   6  13       21.15       -5.00     17.35 o
   7   6  13      152.46      241.67     86.55 o
 -10   7  13       18.54       -4.06     24.99 o
  -9   7  13       39.44       38.58     53.15 o
  -8   7  13       31.45       24.37     13.84 o
  -7   7  13      552.03      704.96     38.75 o
  -6   7  13      428.24      401.01     28.70 o
  -5   7  13       15.16        9.94     11.62 o
  -4   7  13     1131.24     1096.85     40.34 o
  -3   7  13       97.26       72.82     14.70 o
  -2   7  13        1.83       -2.80     10.05 o
  -1   7  13      333.52      308.64     33.39 o
   0   7  13        0.62        6.37     12.42 o
   1   7  13     1522.02     1546.67     49.12 o
   2   7  13      262.13      236.48     23.83 o
   3   7  13        9.08       25.87     14.69 o
   4   7  13      180.89      182.47     22.93 o
   5   7  13       82.05       56.71     20.94 o
   6   7  13       97.94       76.41     23.77 o
   7   7  13      275.26      332.17     47.25 o
  -9   8  13      396.28      422.67     51.69 o
  -8   8  13       31.27       15.39     16.24 o
  -7   8  13      250.75      283.31     25.84 o
  -6   8  13      563.03      592.39     36.45 o
  -5   8  13      227.91      262.47     28.55 o
  -4   8  13      556.88      469.42     46.33 o
  -3   8  13      447.30      432.51     28.19 o
  -2   8  13      422.98      358.40     40.24 o
  -1   8  13      781.67      797.53     40.64 o
   0   8  13       66.84       43.75     19.64 o
   1   8  13        2.15      -12.24     12.24 o
   2   8  13      339.90      334.38     27.87 o
   3   8  13      110.65      100.09     25.22 o
   4   8  13       32.05       22.72     16.33 o
   5   8  13      280.63      266.43     35.53 o
   6   8  13        0.11      -17.36     19.70 o
  -8   9  13        1.69        8.24     21.71 o
  -7   9  13       94.72       91.90     53.76 o
  -6   9  13      287.91      290.64     33.45 o
  -5   9  13       20.16       31.29     16.34 o
  -4   9  13     1458.37     1509.26     52.27 o
  -3   9  13        0.03       -7.19     11.77 o
  -2   9  13     1194.86     1137.26     55.90 o
  -1   9  13      594.61      546.86     35.46 o
   0   9  13      405.61      420.34     31.23 o
   1   9  13      679.57      717.76     53.26 o
   2   9  13       17.54       -9.69     13.67 o
   3   9  13      400.30      413.82     33.33 o
   4   9  13      501.71      537.65     36.88 o
   5   9  13        3.10       28.44     21.10 o
  -7  10  13       41.06       21.64     20.55 o
  -6  10  13       94.63      110.63     24.26 o
  -5  10  13      721.62      713.83     50.63 o
  -4  10  13      128.45      117.72     29.48 o
  -3  10  13      451.19      551.07     51.44 o
  -2  10  13      282.17      347.22     48.88 o
  -1  10  13       77.02       91.16     22.48 o
   0  10  13      758.98      729.99     46.70 o
   1  10  13      230.66      212.46     28.31 o
   2  10  13        8.32      -14.26     15.82 o
   3  10  13       95.06      111.76     25.47 o
   4  10  13       34.91      -16.12     23.15 o
  -6  11  13       81.15      103.22     25.90 o
  -5  11  13       88.84      106.93     25.04 o
  -4  11  13      273.94      313.29     34.75 o
  -3  11  13       79.74       96.38     28.48 o
  -2  11  13      595.68      694.07     58.73 o
  -1  11  13      356.76      373.44     36.24 o
   0  11  13       69.04       49.00     21.76 o
   1  11  13        7.73       -0.48     18.77 o
   2  11  13        7.21        7.09     19.71 o
   3  11  13       49.52       38.13     23.45 o
  -4  12  13        1.16      -21.59     21.59 o
  -3  12  13       27.89       35.13     29.03 o
  -2  12  13      266.73      253.91     42.27 o
  -1  12  13      220.26      192.45     30.92 o
   0  12  13      790.08      801.53     54.26 o
   1  12  13        0.29       -7.53     20.86 o
 -11   0  14      416.05      471.19     50.02 o
 -10   0  14       13.15       16.78     20.06 o
  -9   0  14     1058.67     1040.34     61.96 o
  -8   0  14      797.65      803.87     55.84 o
  -7   0  14      164.03      198.15     30.53 o
  -6   0  14     1715.35     1655.35     52.27 o
  -5   0  14      249.10      229.68     30.73 o
  -4   0  14      537.48      490.17     57.16 o
  -3   0  14     2277.94     2366.85     63.77 o
  -2   0  14       91.31       99.60     16.76 o
  -1   0  14     2190.61     2089.89     64.04 o
   0   0  14     1549.06     1592.82     50.32 o
   1   0  14       18.92        1.99     11.34 o
   2   0  14      215.16      240.33     23.56 o
   3   0  14        0.02      -13.81     24.85 o
   4   0  14     1245.29     1180.30    111.40 o
   5   0  14     3492.26     3609.32    141.94 o
   6   0  14      187.48      234.45     34.76 o
   7   0  14     1778.91     1886.92     83.27 o
   8   0  14     1088.17     1265.89    102.64 o
 -11   1  14       74.49       70.21     19.93 o
 -10   1  14     1882.38     1920.48     59.73 o
  -9   1  14       74.58       72.71     16.40 o
  -8   1  14     1803.06     1783.27     60.57 o
  -7   1  14     1323.27     1326.85     55.14 o
  -6   1  14       80.49       63.74     11.56 o
  -5   1  14      241.60      213.30     15.11 o
  -4   1  14      701.54      764.42     27.70 o
  -3   1  14     2529.01     2425.28     59.81 o
  -2   1  14     6189.05     6301.32     90.93 o
  -1   1  14        1.91        5.62      7.92 o
   0   1  14      779.97      774.02     28.14 o
   1   1  14        4.86        1.60      7.76 o
   2   1  14      128.76      118.57     15.04 o
   3   1  14       27.76       13.91     10.83 o
   4   1  14      338.35      328.85     26.53 o
   5   1  14     1229.71     1166.57     43.06 o
   6   1  14      409.89      362.60     29.54 o
   7   1  14        0.12       -7.68     14.01 o
   8   1  14      374.69      357.51     46.36 o
 -11   2  14      676.43      717.41     43.36 o
 -10   2  14        4.77       -7.37     13.65 o
  -9   2  14     1447.77     1514.75     50.55 o
  -8   2  14      175.97      174.55     20.12 o
  -7   2  14       57.34       41.09     14.49 o
  -6   2  14      785.53      831.13     40.38 o
  -5   2  14      460.21      468.60     21.67 o
  -4   2  14       85.54       86.03     11.10 o
  -3   2  14     4046.03     4101.21     72.82 o
  -2   2  14      458.26      475.38     22.06 o
  -1   2  14     3702.73     3806.14     63.22 o
   0   2  14     1352.85     1348.90     46.43 o
   1   2  14      283.65      326.84     20.40 o
   2   2  14      126.85      117.95     15.52 o
   3   2  14        2.28        3.69     10.45 o
   4   2  14     1206.30     1174.12     42.15 o
   5   2  14     1330.68     1317.17     45.85 o
   6   2  14      157.80      135.53     20.66 o
   7   2  14       64.72       53.81     20.83 o
   8   2  14       31.29       19.75     27.20 o
 -11   3  14       16.48        1.82     16.59 o
 -10   3  14       62.28       76.99     19.04 o
  -9   3  14       14.90       15.28     16.85 o
  -8   3  14      505.33      537.58     33.76 o
  -7   3  14     1897.39     1834.60     63.02 o
  -6   3  14       73.20       68.51     12.52 o
  -5   3  14      613.76      599.94     24.83 o
  -4   3  14      811.83      844.52     29.93 o
  -3   3  14      948.84      998.74     28.26 o
  -2   3  14     4815.28     4853.03     75.45 o
  -1   3  14      172.67      184.86     15.03 o
   0   3  14     2132.70     2087.93     53.95 o
   1   3  14     2111.33     2212.08     51.08 o
   2   3  14      606.00      689.53     34.99 o
   3   3  14     6669.55     6568.05    107.99 o
   4   3  14      414.63      385.76     24.46 o
   5   3  14      142.54      105.20     18.47 o
   6   3  14     1427.14     1331.55     47.69 o
   7   3  14       11.78       31.94     20.45 o
   8   3  14      661.69      693.90     53.06 o
 -11   4  14      173.83      154.70     30.04 o
 -10   4  14      378.41      360.12     34.92 o
  -9   4  14      258.41      303.97     27.56 o
  -8   4  14      271.41      238.16     33.22 o
  -7   4  14     2967.90     2840.45     67.56 o
  -6   4  14      623.90      666.16     41.86 o
  -5   4  14      131.21      159.62     16.39 o
  -4   4  14      396.37      415.50     21.15 o
  -3   4  14      718.34      737.84     26.95 o
  -2   4  14     1087.88     1119.31     31.22 o
  -1   4  14     5550.02     5541.55     83.79 o
   0   4  14       78.51       53.23     10.67 o
   1   4  14     1427.14     1448.63     40.36 o
   2   4  14     2204.77     2233.56     51.59 o
   3   4  14      336.25      316.68     22.22 o
   4   4  14     4150.80     4156.41     79.39 o
   5   4  14       32.67       29.09     14.54 o
   6   4  14       23.57       17.80     15.68 o
   7   4  14      279.34      246.86     31.97 o
   8   4  14       18.24       24.36     28.28 o
 -10   5  14      683.99      678.44     41.91 o
  -9   5  14      146.14      112.28     20.34 o
  -8   5  14     2468.77     2343.02    128.87 o
  -7   5  14     1294.33     1287.81     39.83 o
  -6   5  14      356.19      405.80     26.28 o
  -5   5  14     1198.20     1252.91     37.07 o
  -4   5  14       87.40       96.15     12.44 o
  -3   5  14       13.16        5.37      8.94 o
  -2   5  14      888.07      920.12     28.93 o
  -1   5  14      608.82      624.22     37.82 o
   0   5  14      294.53      302.36     21.75 o
   1   5  14      220.31      205.45     21.19 o
   2   5  14        6.09        2.07     11.23 o
   3   5  14     1289.17     1356.90     45.96 o
   4   5  14      717.62      682.42     37.52 o
   5   5  14      759.38      797.54     41.28 o
   6   5  14       29.07       44.47     24.30 o
   7   5  14       84.43       76.03     46.02 o
 -10   6  14       27.05        9.94     23.60 o
  -9   6  14     1279.45     1320.84     59.62 o
  -8   6  14     1304.83     1253.91     55.80 o
  -7   6  14     1701.08     1722.79     52.49 o
  -6   6  14     2633.74     2805.61     68.52 o
  -5   6  14      105.72       98.66     16.50 o
  -4   6  14     4289.66     4449.04     80.00 o
  -3   6  14       21.19       -0.98     10.04 o
  -2   6  14       61.22       58.66     13.60 o
  -1   6  14      689.48      697.28     49.08 o
   0   6  14      761.33      746.11     38.31 o
   1   6  14      252.99      239.05     29.45 o
   2   6  14      989.12      936.84     41.34 o
   3   6  14       37.65       34.73     14.81 o
   4   6  14     1281.64     1316.34     52.56 o
   5   6  14      571.61      517.32     35.31 o
   6   6  14      123.62      110.10     31.36 o
   7   6  14      120.56      200.13     44.40 o
 -10   7  14      101.85      209.35     60.28 o
  -9   7  14       29.42       30.36     24.53 o
  -8   7  14      716.03      730.68     48.38 o
  -7   7  14      352.24      375.71     29.19 o
  -6   7  14        0.45        2.99     15.46 o
  -5   7  14      576.84      585.93     34.09 o
  -4   7  14      193.42      191.03     20.86 o
  -3   7  14      670.68      632.19     33.87 o
  -2   7  14     1575.66     1685.76     50.79 o
  -1   7  14      116.36      104.96     17.79 o
   0   7  14      383.23      435.31     30.72 o
   1   7  14     1412.95     1382.15     47.30 o
   2   7  14      493.31      479.03     32.64 o
   3   7  14     1640.53     1663.78     53.64 o
   4   7  14        1.55       13.93     14.41 o
   5   7  14     1036.62     1152.50     63.21 o
   6   7  14      154.83      172.88     43.06 o
  -9   8  14      264.43      266.51     42.57 o
  -8   8  14       51.58       52.80     18.30 o
  -7   8  14      131.08      147.74     31.22 o
  -6   8  14      744.50      738.98     39.51 o
  -5   8  14      100.50       78.11     23.63 o
  -4   8  14      285.15      279.97     25.63 o
  -3   8  14      595.49      604.16     31.46 o
  -2   8  14      208.82      182.08     22.55 o
  -1   8  14     1391.66     1479.05     50.60 o
   0   8  14       23.09        0.79     17.93 o
   1   8  14      189.56      228.37     44.86 o
   2   8  14      597.70      560.53     51.68 o
   3   8  14      220.62      251.56     25.79 o
   4   8  14     1745.63     1706.83     56.71 o
   5   8  14       21.24       28.16     21.07 o
   6   8  14      175.11      161.30     31.03 o
  -8   9  14       81.32       97.55     25.39 o
  -7   9  14     1109.16     1242.43     66.67 o
  -6   9  14       22.81       36.47     15.32 o
  -5   9  14     1085.87     1107.29     75.54 o
  -4   9  14       16.22        8.38     15.18 o
  -3   9  14     1278.89     1340.57     49.03 o
  -2   9  14     1247.00     1242.59     56.55 o
  -1   9  14      211.61      182.34     31.46 o
   0   9  14     1168.93     1170.53     59.99 o
   1   9  14      182.53      182.13     23.67 o
   2   9  14       15.96        4.61     14.98 o
   3   9  14     1479.27     1413.20     52.38 o
   4   9  14        6.37        0.77     16.84 o
   5   9  14       48.07       43.06     22.77 o
  -7  10  14       69.58       52.29     23.26 o
  -6  10  14      454.08      481.12     41.43 o
  -5  10  14       11.89        8.85     17.67 o
  -4  10  14       83.69       61.66     20.77 o
  -3  10  14      569.96      602.21     53.80 o
  -2  10  14      378.95      391.12     37.06 o
  -1  10  14     1255.34     1254.58     56.92 o
   0  10  14       51.31       50.34     20.30 o
   1  10  14       39.78       55.55     21.06 o
   2  10  14      293.75      263.95     45.41 o
   3  10  14       10.63       19.75     19.75 o
   4  10  14      314.60      418.01     74.33 o
  -6  11  14       16.36       20.83     21.25 o
  -5  11  14       38.35       54.55     22.32 o
  -4  11  14       72.51       53.29     27.49 o
  -3  11  14      538.69      471.32     52.54 o
  -2  11  14      473.99      438.27     69.21 o
  -1  11  14       92.10       80.72     28.11 o
   0  11  14      108.91      101.38     25.49 o
   1  11  14       59.35       68.58     34.43 o
   2  11  14       13.93       33.54     21.56 o
  -3  12  14        2.44       -9.52     26.37 o
  -2  12  14       51.22       12.38     27.05 o
  -1  12  14      255.45      250.46     35.01 o
   0  12  14       44.04       43.63     23.66 o
 -11   1  15       10.51       -4.55     15.16 o
 -10   1  15        4.13       -3.82     14.47 o
  -9   1  15       30.97       22.97     25.19 o
  -8   1  15      192.47      185.51     24.94 o
  -7   1  15        5.64        6.66     11.37 o
  -6   1  15      608.62      602.53     29.11 o
  -5   1  15       34.55       27.44      8.96 o
  -4   1  15     1167.76     1203.55     31.40 o
  -3   1  15       53.27       50.94     14.42 o
  -2   1  15       92.33       86.32     13.57 o
  -1   1  15      261.76      283.49     20.73 o
   0   1  15       20.42       17.51      9.23 o
   1   1  15     1025.25     1109.11     31.41 o
   2   1  15       35.00       32.54     11.96 o
   3   1  15      247.21      228.23     43.33 o
   4   1  15       62.93       61.18     16.01 o
   5   1  15      487.32      508.93     33.72 o
   6   1  15        2.45      -12.90     12.90 o
   7   1  15        0.11      -14.78     14.78 o
   8   1  15       66.44       80.39     61.09 o
 -11   2  15       20.02       26.32     18.26 o
 -10   2  15      260.68      226.00     28.98 o
  -9   2  15       52.51       90.87     19.28 o
  -8   2  15      379.03      387.83     33.49 o
  -7   2  15     1648.08     1572.82     90.01 o
  -6   2  15       47.18       59.45     12.19 o
  -5   2  15      706.56      618.90     32.79 o
  -4   2  15        1.73        2.26      8.01 o
  -3   2  15      350.41      322.79     18.86 o
  -2   2  15     2705.51     2802.31     52.64 o
  -1   2  15      270.24      269.66     18.08 o
   0   2  15       11.36        8.64      8.78 o
   1   2  15       19.09       10.33      9.52 o
   2   2  15      170.40      175.37     17.46 o
   3   2  15       78.61       59.78     13.83 o
   4   2  15      346.22      372.94     30.98 o
   5   2  15      244.40      225.32     24.32 o
   6   2  15        2.18       -5.72     15.05 o
   7   2  15        8.98       22.27     20.28 o
   8   2  15      164.72      151.97     36.99 o
 -11   3  15       13.31       26.76     21.10 o
 -10   3  15      224.82      206.29     49.78 o
  -9   3  15        1.58        2.30     18.59 o
  -8   3  15      296.95      318.00     31.13 o
  -7   3  15      544.27      565.11     41.92 o
  -6   3  15        4.48       12.54      9.46 o
  -5   3  15      728.49      744.30     30.57 o
  -4   3  15      254.12      269.76     17.75 o
  -3   3  15      314.72      344.15     21.88 o
  -2   3  15      274.46      248.38     17.59 o
  -1   3  15      235.82      237.17     17.70 o
   0   3  15      437.15      469.67     22.75 o
   1   3  15     1448.83     1474.85     56.86 o
   2   3  15       39.53       17.40     16.20 o
   3   3  15      926.28      938.76     36.83 o
   4   3  15      600.53      537.29     33.93 o
   5   3  15       14.10       15.60     14.65 o
   6   3  15        1.22       14.60     16.01 o
   7   3  15       53.66       21.29     20.78 o
 -11   4  15       19.71       22.87     18.66 o
 -10   4  15      339.92      340.79     31.57 o
  -9   4  15       13.53       22.34     15.36 o
  -8   4  15       19.19       16.17     15.12 o
  -7   4  15        2.92       33.92     12.54 o
  -6   4  15        8.70       13.15      9.83 o
  -5   4  15       39.41       30.13     11.33 o
  -4   4  15      418.27      368.29     20.63 o
  -3   4  15      435.63      433.02     22.58 o
  -2   4  15        6.97       13.17      9.67 o
  -1   4  15      527.30      515.00     24.03 o
   0   4  15     2088.66     2131.42     51.47 o
   1   4  15     1098.46     1116.16     36.66 o
   2   4  15        0.79        9.73     10.99 o
   3   4  15       12.18       20.04     16.87 o
   4   4  15       96.37       91.19     16.05 o
   5   4  15       32.14       29.14     15.47 o
   6   4  15      354.33      280.08     27.59 o
   7   4  15        3.21       -4.84     29.33 o
 -10   5  15        1.31       11.01     17.31 o
  -9   5  15        6.66      -13.60     13.60 o
  -8   5  15     1705.91     1567.18     53.50 o
  -7   5  15      133.63      104.65     16.19 o
  -6   5  15      550.51      617.97     53.31 o
  -5   5  15      615.72      678.55     31.78 o
  -4   5  15      102.69      113.80     13.95 o
  -3   5  15     2293.56     2485.40     50.18 o
  -2   5  15        2.80       -1.92     10.18 o
  -1   5  15      320.90      326.34     22.06 o
   0   5  15     1629.79     1534.50     48.65 o
   1   5  15     1398.55     1399.58     47.14 o
   2   5  15      197.25      200.79     22.21 o
   3   5  15      178.09      151.67     21.00 o
   4   5  15      395.98      298.92     26.92 o
   5   5  15      397.58      389.80     35.52 o
   6   5  15        9.00      -12.48     21.03 o
   7   5  15       11.31       17.75     26.32 o
 -10   6  15       65.90      104.09     30.58 o
  -9   6  15       17.79       25.44     19.36 o
  -8   6  15      426.63      274.85     53.65 o
  -7   6  15      810.17      784.93     40.90 o
  -6   6  15      321.11      327.52     29.23 o
  -5   6  15       92.59      104.81     18.11 o
  -4   6  15      142.87      136.41     18.92 o
  -3   6  15      830.19      847.46     38.27 o
  -2   6  15      355.00      385.55     32.16 o
  -1   6  15      809.42      727.08     38.64 o
   0   6  15        7.63       12.30     13.32 o
   1   6  15      464.43      460.28     31.97 o
   2   6  15       72.50       37.38     15.16 o
   3   6  15       84.95      114.91     20.00 o
   4   6  15      825.96      771.10     42.16 o
   5   6  15       47.89       59.96     19.19 o
   6   6  15      148.04      165.76     36.49 o
  -9   7  15       76.73      104.38     36.36 o
  -8   7  15       11.42        9.14     17.80 o
  -7   7  15        0.08       18.53     14.72 o
  -6   7  15      320.30      337.64     32.98 o
  -5   7  15      646.74      656.83     54.03 o
  -4   7  15       22.97        8.33     12.82 o
  -3   7  15        1.98       11.61     12.51 o
  -2   7  15       82.05       57.99     17.75 o
  -1   7  15      122.39      124.66     20.33 o
   0   7  15       80.38       94.89     18.03 o
   1   7  15       69.72       56.81     17.08 o
   2   7  15      161.20      163.72     25.04 o
   3   7  15      230.28      246.81     26.50 o
   4   7  15       38.79       33.46     23.22 o
   5   7  15        1.71       18.94     21.39 o
   6   7  15      118.87       41.07     37.27 o
  -9   8  15      110.09      158.62     36.46 o
  -8   8  15      131.34      140.76     23.11 o
  -7   8  15      255.62      172.18     22.97 o
  -6   8  15      104.62      114.47     23.39 o
  -5   8  15      488.19      463.29     32.84 o
  -4   8  15      347.69      347.79     32.63 o
  -3   8  15        0.70       -4.65     11.05 o
  -2   8  15      729.17      799.20     42.76 o
  -1   8  15      349.65      382.68     45.27 o
   0   8  15      617.76      664.90     40.07 o
   1   8  15      963.51     1005.35     48.31 o
   2   8  15        4.73       -1.64     15.42 o
   3   8  15      394.68      378.87     34.96 o
   4   8  15        4.94       16.07     17.19 o
   5   8  15      515.29      449.15     43.26 o
  -8   9  15       39.58        9.36     20.64 o
  -7   9  15       62.46       46.28     22.32 o
  -6   9  15        1.79       14.66     16.15 o
  -5   9  15       12.74       24.77     16.74 o
  -4   9  15       18.69      -14.36     14.36 o
  -3   9  15      105.13       97.49     34.02 o
  -2   9  15      337.90      338.88     30.27 o
  -1   9  15      415.69      470.68     40.58 o
   0   9  15      584.30      625.79     39.40 o
   1   9  15       21.23       -1.67     21.69 o
   2   9  15      235.13      228.82     26.71 o
   3   9  15      186.14      159.69     29.98 o
   4   9  15       83.79       50.43     20.74 o
  -7  10  15      130.42      221.48     32.58 o
  -6  10  15      111.15       92.11     42.23 o
  -5  10  15        0.87      -10.06     17.05 o
  -4  10  15      192.45      196.66     36.01 o
  -3  10  15      206.35      222.39     37.47 o
  -2  10  15      308.77      330.85     34.47 o
  -1  10  15      318.80      372.04     36.63 o
   0  10  15       81.99       58.47     21.41 o
   1  10  15       36.42       29.65     19.68 o
   2  10  15        3.63        3.65     18.99 o
   3  10  15      228.55      198.19     31.71 o
  -5  11  15       38.19       10.98     26.21 o
  -4  11  15        9.37      -11.93     23.88 o
  -3  11  15      423.99      451.89     85.94 o
  -2  11  15      275.84      294.61     42.63 o
  -1  11  15      161.25      156.95     29.44 o
   0  11  15      144.85      142.63     29.40 o
   1  11  15       21.72       18.65     21.76 o
   2  11  15       77.55       60.28     41.95 o
 -11   0  16      230.67      294.69     49.08 o
 -10   0  16      927.80      975.07     93.68 o
  -9   0  16       25.27       56.89     22.90 o
  -8   0  16     3757.64     3872.74    143.98 o
  -7   0  16     2572.90     2428.14     92.72 o
  -6   0  16      157.78      149.03     28.05 o
  -5   0  16      530.98      518.71     34.27 o
  -4   0  16      101.70       56.58     26.58 o
  -3   0  16      989.00      913.59     40.91 o
  -2   0  16     4801.68     4883.33    110.37 o
  -1   0  16      133.19      142.65     20.80 o
   0   0  16     3004.15     3151.12     81.32 o
   1   0  16      203.26      213.50     23.21 o
   2   0  16      431.88      507.15     45.58 o
   3   0  16      567.60      517.23     47.14 o
   4   0  16       72.64       70.47     24.23 o
   5   0  16       99.90       68.00     24.34 o
   6   0  16      394.34      441.71     48.07 o
   7   0  16        0.59       -3.77     23.68 o
 -11   1  16      493.06      526.99     45.01 o
 -10   1  16      237.14      280.73     38.43 o
  -9   1  16     1566.34     1621.64     73.13 o
  -8   1  16     1548.33     1560.88     63.61 o
  -7   1  16     1534.65     1676.10     69.84 o
  -6   1  16       83.30      105.58     15.61 o
  -5   1  16        1.05       -1.88      8.24 o
  -4   1  16      650.37      609.59     26.18 o
  -3   1  16      630.81      602.18     27.93 o
  -2   1  16      408.99      387.02     23.74 o
  -1   1  16     2145.36     2157.98     48.36 o
   0   1  16      459.83      467.47     23.08 o
   1   1  16     1541.35     1588.49     38.25 o
   2   1  16      576.87      599.43     36.36 o
   3   1  16       36.39       15.52     13.50 o
   4   1  16      662.76      645.10     40.55 o
   5   1  16      201.04      190.07     23.20 o
   6   1  16      158.24      112.97     21.87 o
   7   1  16     1101.23     1102.19     83.70 o
 -11   2  16       24.63        8.18     29.37 o
 -10   2  16      978.08     1009.52     51.22 o
  -9   2  16       74.01       63.45     18.42 o
  -8   2  16     2047.73     2103.47     62.43 o
  -7   2  16      234.59      209.65     23.00 o
  -6   2  16       21.36       15.99     10.46 o
  -5   2  16      362.64      364.52     23.29 o
  -4   2  16      207.43      219.91     19.45 o
  -3   2  16     2345.30     2374.47     48.43 o
  -2   2  16     2088.31     2199.90     46.63 o
  -1   2  16      183.07      189.71     16.95 o
   0   2  16     1106.84     1143.01     32.77 o
   1   2  16      269.06      280.31     37.80 o
   2   2  16      729.71      681.56     34.44 o
   3   2  16     1994.38     2007.61     58.23 o
   4   2  16       12.94       23.98     14.20 o
   5   2  16      289.24      315.63     28.85 o
   6   2  16      288.02      294.15     28.88 o
   7   2  16       20.27       11.81     20.37 o
 -10   3  16        6.86       19.39     18.69 o
  -9   3  16     1409.13     1174.85     57.86 o
  -8   3  16       44.29       37.92     16.27 o
  -7   3  16      148.47      170.87     25.87 o
  -6   3  16     1165.48     1200.59     37.70 o
  -5   3  16      276.02      291.22     21.53 o
  -4   3  16     1901.18     1882.84     42.34 o
  -3   3  16     5288.39     5359.45     84.02 o
  -2   3  16      121.47      139.33     17.91 o
  -1   3  16     2481.42     2480.94     64.80 o
   0   3  16      732.45      772.26     34.36 o
   1   3  16     1155.51     1193.91     38.17 o
   2   3  16     2180.81     2187.70     60.24 o
   3   3  16      176.19      147.12     18.16 o
   4   3  16     2462.85     2439.56     75.66 o
   5   3  16       95.82      117.03     20.21 o
   6   3  16        4.64       -1.71     16.05 o
   7   3  16      266.40      296.57     47.05 o
 -10   4  16      762.82      766.38     45.26 o
  -9   4  16       15.51       31.35     19.17 o
  -8   4  16       38.55       33.25     16.61 o
  -7   4  16      851.28      857.02     55.35 o
  -6   4  16      182.85      168.62     17.91 o
  -5   4  16     1955.12     1960.97     67.76 o
  -4   4  16      234.50      282.42     19.02 o
  -3   4  16     1325.66     1431.10     41.30 o
  -2   4  16     1621.17     1537.01     38.64 o
  -1   4  16      247.56      261.65     19.07 o
   0   4  16      724.44      699.51     33.30 o
   1   4  16      442.48      439.44     26.89 o
   2   4  16      130.26      139.92     17.62 o
   3   4  16     3183.93     3146.51     76.65 o
   4   4  16      654.99      674.96     38.76 o
   5   4  16      885.71      947.50     46.63 o
   6   4  16      105.34      120.42     25.64 o
   7   4  16        7.88       13.88     26.43 o
 -10   5  16       11.12       -4.06     20.68 o
  -9   5  16      677.72      688.20     75.29 o
  -8   5  16      110.18      124.94     21.00 o
  -7   5  16      488.78      453.42     28.22 o
  -6   5  16     1059.84     1088.18     37.45 o
  -5   5  16        3.61       -3.49     11.00 o
  -4   5  16     2162.53     2171.70     47.23 o
  -3   5  16      712.23      729.34     40.50 o
  -2   5  16      114.08      121.53     25.48 o
  -1   5  16       12.83       12.56     11.64 o
   0   5  16       85.01       88.92     20.34 o
   1   5  16       52.41       48.95     15.50 o
   2   5  16     1962.40     1902.64     76.01 o
   3   5  16       19.71       13.84     14.47 o
   4   5  16      469.86      468.51     58.92 o
   5   5  16      584.90      633.64     46.17 o
   6   5  16      278.40      305.25     75.35 o
  -9   6  16      254.14      216.78     34.06 o
  -8   6  16      917.80      882.26     54.14 o
  -7   6  16      739.49      740.56     40.43 o
  -6   6  16      690.76      729.92     39.23 o
  -5   6  16      881.75      932.17     42.37 o
  -4   6  16     2130.60     2269.79     67.37 o
  -3   6  16     1153.12     1129.10     37.19 o
  -2   6  16      797.29      801.97     38.09 o
  -1   6  16      543.90      539.85     42.56 o
   0   6  16      247.64      210.31     24.91 o
   1   6  16      749.42      670.69     38.56 o
   2   6  16        2.44      -12.17     12.17 o
   3   6  16     1891.97     2078.76     62.19 o
   4   6  16      386.93      309.94     38.04 o
   5   6  16        6.38       22.76     20.62 o
   6   6  16       56.32       65.64     33.56 o
  -9   7  16      837.30      911.60     57.86 o
  -8   7  16      917.06      852.14     59.55 o
  -7   7  16       44.78       40.72     18.87 o
  -6   7  16     1365.74     1481.82     67.55 o
  -5   7  16      235.71      247.15     26.87 o
  -4   7  16     1895.40     1900.23     69.43 o
  -3   7  16      881.08      950.35     42.32 o
  -2   7  16      474.35      520.92     35.25 o
  -1   7  16      576.41      642.79     38.30 o
   0   7  16        9.78        5.90     14.83 o
   1   7  16       97.36       70.33     27.69 o
   2   7  16     1668.46     1750.54     57.15 o
   3   7  16        5.69       23.77     15.94 o
   4   7  16      488.66      442.50     46.69 o
   5   7  16      206.48      153.56     30.58 o
  -8   8  16      106.11       77.13     29.04 o
  -7   8  16      151.52      168.87     24.17 o
  -6   8  16       82.05       77.01     18.57 o
  -5   8  16      542.67      448.48     47.61 o
  -4   8  16      108.84       97.99     20.47 o
  -3   8  16       44.69       44.06     16.87 o
  -2   8  16      954.96      961.00     47.64 o
  -1   8  16       68.22       68.18     18.56 o
   0   8  16      421.83      445.78     33.42 o
   1   8  16      528.57      565.13     65.49 o
   2   8  16        5.45        2.16     16.10 o
   3   8  16     1415.66     1410.50     54.68 o
   4   8  16      117.83       93.61     22.17 o
  -7   9  16      176.99      141.88     27.56 o
  -6   9  16      314.63      293.47     29.98 o
  -5   9  16       51.43       57.11     29.16 o
  -4   9  16        4.97        5.02     15.38 o
  -3   9  16     1144.34     1176.54     82.62 o
  -2   9  16       22.44        1.03     17.06 o
  -1   9  16      559.54      570.38     38.45 o
   0   9  16      684.36      650.18     40.60 o
   1   9  16      335.51      279.97     29.13 o
   2   9  16      486.73      555.19     38.60 o
   3   9  16       82.38       84.81     36.98 o
   4   9  16      285.00      257.21     44.34 o
  -6  10  16       14.64       -1.72     19.76 o
  -5  10  16      435.63      457.26     40.88 o
  -4  10  16        1.10       14.61     21.83 o
  -3  10  16      104.15       92.83     31.02 o
  -2  10  16      952.28      958.69     68.33 o
  -1  10  16        3.06      -13.97     17.97 o
   0  10  16      327.31      276.01     32.94 o
   1  10  16       37.56       22.54     18.13 o
   2  10  16        9.13        3.41     18.70 o
  -4  11  16       65.89       23.63     27.39 o
  -3  11  16       88.21       73.39     29.69 o
  -2  11  16        1.12        3.98     26.91 o
  -1  11  16      139.33       82.08     26.46 o
   0  11  16       55.17       49.58     24.63 o
 -10   1  17       26.95       21.25     17.22 o
  -9   1  17       26.71       54.98     19.87 o
  -8   1  17       11.01       20.44     14.66 o
  -7   1  17        0.16       31.40     14.37 o
  -6   1  17        3.39        3.20     10.72 o
  -5   1  17      145.95      141.38     14.82 o
  -4   1  17       45.10       17.95      9.83 o
  -3   1  17     1643.26     1716.28     43.93 o
  -2   1  17       25.65       27.24     10.75 o
  -1   1  17       89.56       67.99     12.82 o
   0   1  17      681.48      712.84     29.32 o
   1   1  17      115.73      146.08     32.29 o
   2   1  17      212.41      179.42     22.39 o
   3   1  17       46.07       24.92     15.15 o
   4   1  17       41.99       47.63     17.87 o
   5   1  17       40.89       30.70     16.91 o
   6   1  17       67.87       84.60     22.06 o
   7   1  17      240.89      207.59     33.29 o
 -10   2  17        0.06       21.68     17.07 o
  -9   2  17       18.70       17.35     15.80 o
  -8   2  17        3.52       17.74     14.40 o
  -7   2  17     1108.86     1072.46     45.29 o
  -6   2  17       52.27       47.23     13.36 o
  -5   2  17      322.00      327.95     20.31 o
  -4   2  17        7.08       -5.00      8.76 o
  -3   2  17      598.15      636.00     28.05 o
  -2   2  17       78.66       82.82     12.91 o
  -1   2  17        0.91       -3.78      9.54 o
   0   2  17      105.21      100.23     13.66 o
   1   2  17        8.69       12.25     11.39 o
   2   2  17        5.94       16.25     12.57 o
   3   2  17        2.34       -8.38     13.60 o
   4   2  17      174.53      206.48     24.68 o
   5   2  17      827.31      795.83     44.02 o
   6   2  17      282.18      313.05     46.38 o
 -10   3  17       55.83       54.80     19.71 o
  -9   3  17        6.72       -5.01     13.37 o
  -8   3  17        7.80       11.63     14.35 o
  -7   3  17      160.02      157.36     21.59 o
  -6   3  17      310.86      314.25     23.24 o
  -5   3  17      487.44      486.32     29.94 o
  -4   3  17      171.53      166.32     17.47 o
  -3   3  17      687.42      726.42     49.48 o
  -2   3  17      271.76      267.88     19.56 o
  -1   3  17      148.03      150.36     15.74 o
   0   3  17        0.03       11.01     16.70 o
   1   3  17      130.29      100.94     15.79 o
   2   3  17      290.86      309.49     24.02 o
   3   3  17       84.68       63.75     15.59 o
   4   3  17        5.17       -4.30     16.58 o
   5   3  17        1.39       10.39     16.16 o
   6   3  17        5.95        0.11     17.45 o
 -10   4  17      183.27      183.66     26.51 o
  -9   4  17       20.64       34.54     16.76 o
  -8   4  17        0.63        9.21     15.22 o
  -7   4  17       11.69       27.92     12.84 o
  -6   4  17        0.58       20.09     12.13 o
  -5   4  17       83.41      101.22     16.64 o
  -4   4  17      184.62      152.54     15.85 o
  -3   4  17      792.07      851.59     41.69 o
  -2   4  17      163.08      168.36     16.32 o
  -1   4  17       15.40        8.65     11.44 o
   0   4  17       41.96       38.07     13.87 o
   1   4  17      569.95      554.10     36.63 o
   2   4  17       36.39       12.27     12.60 o
   3   4  17      335.93      278.56     24.23 o
   4   4  17      165.20      149.76     22.75 o
   5   4  17        0.72      -17.42     17.42 o
   6   4  17       15.17       36.05     29.66 o
  -9   5  17       27.66       50.36     19.89 o
  -8   5  17        5.00       -6.89     15.76 o
  -7   5  17        4.44       20.72     12.48 o
  -6   5  17      217.81      188.60     20.01 o
  -5   5  17       19.51       20.18     12.43 o
  -4   5  17        1.58        4.11     10.59 o
  -3   5  17      587.96      562.76     33.77 o
  -2   5  17      261.13      263.09     21.31 o
  -1   5  17     1487.99     1549.32     63.14 o
   0   5  17        8.56        5.42     13.82 o
   1   5  17      217.66      179.26     24.63 o
   2   5  17      496.66      473.42     33.38 o
   3   5  17       99.93      118.16     22.53 o
   4   5  17      185.24      138.84     22.36 o
   5   5  17       17.56       20.99     19.71 o
   6   5  17       69.44       74.44     70.67 o
  -9   6  17       21.04       18.55     21.53 o
  -8   6  17      585.83      514.82     43.29 o
  -7   6  17       87.01       72.92     19.58 o
  -6   6  17       54.80       72.63     17.25 o
  -5   6  17       95.61       57.14     18.37 o
  -4   6  17      142.19      135.42     19.83 o
  -3   6  17       51.41       36.39     17.70 o
  -2   6  17      135.81      132.97     24.16 o
  -1   6  17       14.39       14.66     14.87 o
   0   6  17       38.35       68.56     19.75 o
   1   6  17      173.84      179.90     23.24 o
   2   6  17       61.80       30.04     20.02 o
   3   6  17        0.80        4.11     15.35 o
   4   6  17       36.90       33.07     18.52 o
   5   6  17       48.36       46.97     23.28 o
  -8   7  17        1.24      -10.69     18.82 o
  -7   7  17      352.08      310.45     28.99 o
  -6   7  17        2.12      -12.76     12.76 o
  -5   7  17      417.81      422.00     32.07 o
  -4   7  17      750.72      746.24     41.16 o
  -3   7  17        0.10       -8.40     12.46 o
  -2   7  17       21.98       19.20     15.59 o
  -1   7  17      102.86      123.62     22.28 o
   0   7  17      186.10      146.22     22.82 o
   1   7  17      301.70      247.48     26.80 o
   2   7  17        1.88      -13.97     13.97 o
   3   7  17       25.27       25.65     17.68 o
   4   7  17       74.30       99.88     29.16 o
   5   7  17        0.01       12.22     40.73 o
  -8   8  17      372.50      321.95     33.98 o
  -7   8  17      270.31      293.67     30.83 o
  -6   8  17       70.95       54.41     19.31 o
  -5   8  17        1.70       -1.44     17.38 o
  -4   8  17        0.69       13.86     15.64 o
  -3   8  17      123.78      131.51     23.10 o
  -2   8  17      379.40      378.76     36.57 o
  -1   8  17      111.48      149.64     23.72 o
   0   8  17      306.18      292.07     36.74 o
   1   8  17       30.94       31.14     16.93 o
   2   8  17      692.36      704.73     43.30 o
   3   8  17      296.65      319.29     40.03 o
   4   8  17       18.78       -7.56     18.53 o
  -7   9  17      158.02      197.98     32.26 o
  -6   9  17        5.13       -1.76     23.93 o
  -5   9  17      127.54      143.86     25.22 o
  -4   9  17       15.92       24.67     25.48 o
  -3   9  17      138.25      130.26     29.01 o
  -2   9  17       45.02       11.47     18.36 o
  -1   9  17      128.98      103.31     21.90 o
   0   9  17      102.77      107.85     22.73 o
   1   9  17      589.79      609.02     45.80 o
   2   9  17       28.88        2.93     17.78 o
   3   9  17      271.48      275.64     31.33 o
  -5  10  17       15.26       37.52     28.08 o
  -4  10  17       10.07       -3.41     22.37 o
  -3  10  17      282.18      282.28     43.19 o
  -2  10  17      189.06      234.86     45.18 o
  -1  10  17        0.91      -18.05     18.20 o
   0  10  17      360.76      274.32     44.39 o
   1  10  17       17.13        1.05     19.85 o
 -10   0  18       74.62       89.75     31.01 o
  -9   0  18     1688.15     1583.65    142.96 o
  -8   0  18      271.64      271.90     38.85 o
  -7   0  18      893.25      775.64     70.67 o
  -6   0  18      857.71      897.39     63.90 o
  -5   0  18       40.39       47.62     17.13 o
  -4   0  18     2255.38     2330.20    149.94 o
  -3   0  18      282.43      266.10     32.61 o
  -2   0  18      287.66      292.52     29.24 o
  -1   0  18      971.71      934.94     44.66 o
   0   0  18      265.88      291.09     42.11 o
   1   0  18        6.85        9.87     19.96 o
   2   0  18     2416.08     2519.85     97.19 o
   3   0  18      104.35      103.89     44.60 o
   4   0  18      219.10      196.46     43.17 o
   5   0  18      170.78      157.08     33.82 o
   6   0  18       41.30       40.04     29.22 o
 -10   1  18     1419.24     1309.37     68.57 o
  -9   1  18      497.86      443.42     34.73 o
  -8   1  18      975.83     1006.12     50.07 o
  -7   1  18     2527.80     2581.20     71.14 o
  -6   1  18       14.59       21.34     12.28 o
  -5   1  18     3024.62     2925.65     63.80 o
  -4   1  18      598.56      595.24     27.81 o
  -3   1  18       51.01       57.83     12.48 o
  -2   1  18     2351.53     2297.77     50.09 o
  -1   1  18      283.47      298.65     20.66 o
   0   1  18     2002.41     2091.69     46.59 o
   1   1  18     1631.72     1511.43    105.11 o
   2   1  18      166.95      237.38     25.97 o
   3   1  18     1687.92     1740.60     56.84 o
   4   1  18        6.72       -8.50     14.63 o
   5   1  18      183.12      177.89     52.79 o
   6   1  18      684.14      758.43     45.42 o
 -10   2  18       21.11       53.51     20.32 o
  -9   2  18     1008.34      945.87     50.07 o
  -8   2  18     1708.38     1694.04     58.16 o
  -7   2  18        1.50       10.12     14.43 o
  -6   2  18     1122.64     1135.11     39.03 o
  -5   2  18       66.33       75.29     12.93 o
  -4   2  18      799.38      749.36     48.67 o
  -3   2  18     2466.59     2438.75     52.11 o
  -2   2  18       38.86       44.27     12.07 o
  -1   2  18     1708.76     1764.16     42.77 o
   0   2  18      907.06      882.78     36.90 o
   1   2  18      972.38      945.85     38.77 o
   2   2  18     2855.01     2770.21     72.76 o
   3   2  18       26.51       41.36     16.89 o
   4   2  18      766.89      768.72     43.54 o
   5   2  18      132.83      122.27     22.89 o
   6   2  18       34.52       18.42     19.95 o
 -10   3  18      643.69      705.05     52.10 o
  -9   3  18      161.49      153.35     24.31 o
  -8   3  18     1074.15     1281.04     51.57 o
  -7   3  18       14.64       36.27     15.39 o
  -6   3  18       27.56       35.53     12.17 o
  -5   3  18      524.42      540.88     30.10 o
  -4   3  18      297.87      315.80     21.27 o
  -3   3  18     2764.22     2838.95     57.28 o
  -2   3  18      114.82      126.99     15.68 o
  -1   3  18       53.41       55.00     12.50 o
   0   3  18      338.10      350.38     35.36 o
   1   3  18     1074.46     1069.04     52.61 o
   2   3  18      194.22      172.21     20.39 o
   3   3  18      944.76      971.27     54.05 o
   4   3  18      119.78      137.70     23.28 o
   5   3  18      158.20      166.68     24.91 o
   6   3  18      147.96      127.92     25.29 o
  -9   4  18      689.62      745.01     45.92 o
  -8   4  18      191.09      188.55     25.36 o
  -7   4  18       32.90       40.12     14.87 o
  -6   4  18     1219.14     1248.27     42.18 o
  -5   4  18      195.93      207.95     20.59 o
  -4   4  18     2648.68     2619.27     55.15 o
  -3   4  18      915.31     1012.25     35.34 o
  -2   4  18       92.17       73.02     13.56 o
  -1   4  18      632.29      749.17     45.71 o
   0   4  18      663.75      683.06     35.31 o
   1   4  18     3230.83     3186.07     70.12 o
   2   4  18     1660.36     1657.92     48.58 o
   3   4  18       65.39       66.43     18.05 o
   4   4  18      222.02      204.54     29.10 o
   5   4  18      367.56      354.38     48.09 o
  -9   5  18        1.73       18.77     19.86 o
  -8   5  18      268.75      222.32     29.83 o
  -7   5  18      568.93      565.19     43.52 o
  -6   5  18        5.64       17.77     18.75 o
  -5   5  18     1484.00     1495.03     50.74 o
  -4   5  18      924.71      996.07     38.51 o
  -3   5  18       73.19       77.50     16.87 o
  -2   5  18      837.18      825.17     42.55 o
  -1   5  18      348.67      370.43     33.04 o
   0   5  18      832.67      722.57     41.39 o
   1   5  18      440.29      532.19     36.16 o
   2   5  18        4.89       17.31     15.32 o
   3   5  18      655.48      674.21     41.27 o
   4   5  18      406.83      387.41     38.78 o
   5   5  18       67.90       70.56     26.13 o
  -9   6  18      605.66      655.82     49.42 o
  -8   6  18       37.16       66.11     23.13 o
  -7   6  18       38.31       46.51     23.99 o
  -6   6  18      403.00      421.81     32.40 o
  -5   6  18        2.56        2.62     13.80 o
  -4   6  18      946.67     1107.72     44.69 o
  -3   6  18     1040.23     1089.90     60.20 o
  -2   6  18       90.27       85.54     19.24 o
  -1   6  18       22.88       20.01     17.12 o
   0   6  18      428.62      379.34     39.98 o
   1   6  18      269.96      215.54     26.32 o
   2   6  18      677.14      682.85     44.74 o
   3   6  18       45.15       30.77     18.63 o
   4   6  18      135.93      100.90     22.71 o
  -8   7  18       34.86       38.99     32.47 o
  -7   7  18      339.00      289.82     54.20 o
  -6   7  18        4.66        2.02     14.70 o
  -5   7  18     1024.41     1110.43     47.50 o
  -4   7  18     1218.44     1304.79     50.03 o
  -3   7  18      467.59      418.55     40.79 o
  -2   7  18      782.26      793.08     44.65 o
  -1   7  18       21.48       16.56     18.87 o
   0   7  18       11.98       22.61     15.20 o
   1   7  18      520.08      567.50     48.76 o
   2   7  18      433.52      425.38     47.69 o
   3   7  18      455.02      436.00     39.04 o
   4   7  18       58.86       23.38     20.57 o
  -7   8  18       69.63       69.65     21.48 o
  -6   8  18      145.30      132.94     23.93 o
  -5   8  18       24.97       32.78     21.25 o
  -4   8  18      998.52      922.81     59.03 o
  -3   8  18      661.08      574.07     47.45 o
  -2   8  18        0.15       -2.18     15.32 o
  -1   8  18      220.55      211.77     27.07 o
   0   8  18      128.96      123.72     23.11 o
   1   8  18      451.05      424.34     44.44 o
   2   8  18      283.95      320.13     31.55 o
   3   8  18      115.37       57.12     22.40 o
  -6   9  18       23.81       21.30     19.81 o
  -5   9  18       36.20       28.40     18.78 o
  -4   9  18       59.99       75.91     34.72 o
  -3   9  18       16.71       22.18     24.82 o
  -2   9  18      159.17      121.10     37.84 o
  -1   9  18      135.60      152.21     27.69 o
   0   9  18        9.75       -5.46     19.33 o
   1   9  18      281.91      232.16     28.94 o
   2   9  18       47.32       14.90     21.08 o
  -4  10  18      168.69      128.45     33.68 o
  -3  10  18       50.78       47.13     45.01 o
  -2  10  18       13.68        3.51     20.32 o
  -1  10  18       14.62        7.32     18.97 o
   0  10  18      146.35       94.23     50.53 o
 -10   1  19        0.03       28.88     19.69 o
  -9   1  19       32.74       41.77     18.17 o
  -8   1  19      255.43      220.27     36.43 o
  -7   1  19        2.94       -5.71     14.34 o
  -6   1  19       20.70       29.17     13.12 o
  -5   1  19      105.75       87.70     14.11 o
  -4   1  19       65.69       54.86     12.73 o
  -3   1  19      286.41      258.95     20.51 o
  -2   1  19       19.38       22.98     11.17 o
  -1   1  19      313.71      299.59     21.98 o
   0   1  19      141.43      134.86     18.86 o
   1   1  19      330.22      275.66     27.88 o
   2   1  19       42.12       18.62     24.14 o
   3   1  19       26.27       28.00     17.38 o
   4   1  19       25.09       10.56     17.30 o
   5   1  19       82.25       60.83     22.63 o
 -10   2  19        6.38        4.06     18.11 o
  -9   2  19       27.19       41.96     18.23 o
  -8   2  19        0.00       -7.94     15.12 o
  -7   2  19        0.14       -9.83     14.41 o
  -6   2  19        2.19        3.66     11.98 o
  -5   2  19        7.31       27.03     11.82 o
  -4   2  19        1.23        9.27     10.67 o
  -3   2  19     1190.84     1141.78     36.25 o
  -2   2  19       32.52       33.05     12.50 o
  -1   2  19        3.95       -9.32      9.32 o
   0   2  19       51.35       29.66     14.97 o
   1   2  19       23.62       17.87     17.59 o
   2   2  19      130.10      125.64     21.48 o
   3   2  19        0.78      -14.09     14.09 o
   4   2  19      130.98      142.03     24.02 o
   5   2  19      168.78      146.03     25.02 o
  -9   3  19       45.28       64.80     20.94 o
  -8   3  19       35.22       36.64     16.79 o
  -7   3  19       99.69       75.37     18.72 o
  -6   3  19      105.03       52.84     14.34 o
  -5   3  19      161.43      175.25     20.07 o
  -4   3  19        7.54       32.75     11.87 o
  -3   3  19        3.62       -7.91     10.90 o
  -2   3  19        1.64        8.83     10.80 o
  -1   3  19      640.14      624.42     37.92 o
   0   3  19        0.46      -10.35     12.98 o
   1   3  19       24.25        1.80     13.60 o
   2   3  19       21.21       -7.80     13.85 o
   3   3  19       12.71       11.04     16.53 o
   4   3  19      391.66      359.05     32.20 o
   5   3  19       49.55       38.07     20.19 o
  -9   4  19       19.05       34.04     19.82 o
  -8   4  19      464.26      570.81     40.37 o
  -7   4  19        9.11       16.05     15.84 o
  -6   4  19       16.44       18.06     14.01 o
  -5   4  19       23.49       36.78     15.18 o
  -4   4  19      107.70      109.18     20.40 o
  -3   4  19      924.48      912.13     35.56 o
  -2   4  19      479.17      438.79     30.32 o
  -1   4  19       58.98       41.91     16.70 o
   0   4  19      101.20       72.58     17.59 o
   1   4  19      234.81      263.34     25.19 o
   2   4  19      171.15      174.67     23.61 o
   3   4  19       41.03       60.40     22.68 o
   4   4  19      207.96      218.28     32.84 o
   5   4  19      237.62      186.10     31.66 o
  -9   5  19      442.93      364.35     56.88 o
  -8   5  19       21.13       31.95     23.76 o
  -7   5  19      200.18      174.79     23.51 o
  -6   5  19      166.17      166.71     29.57 o
  -5   5  19      202.30      202.46     24.14 o
  -4   5  19      251.89      251.09     22.42 o
  -3   5  19       71.76       66.21     15.38 o
  -2   5  19      303.91      254.37     26.47 o
  -1   5  19      420.22      365.69     30.89 o
   0   5  19      103.79      105.95     20.83 o
   1   5  19       69.01       35.36     16.69 o
   2   5  19      106.13       84.63     21.87 o
   3   5  19      104.40      100.46     29.75 o
   4   5  19        0.24      -13.68     19.30 o
  -8   6  19       20.60       44.77     23.56 o
  -7   6  19      253.39      206.66     25.91 o
  -6   6  19        0.94       -0.82     14.58 o
  -5   6  19       49.10       42.82     21.81 o
  -4   6  19      270.01      314.79     32.23 o
  -3   6  19       87.91       57.49     17.86 o
  -2   6  19       72.46       70.79     20.24 o
  -1   6  19       60.24       60.85     19.25 o
   0   6  19      106.09      107.72     34.86 o
   1   6  19       62.31       39.84     20.83 o
   2   6  19       35.86       32.97     21.46 o
   3   6  19        6.70      -12.70     16.39 o
   4   6  19      140.51      181.11     32.05 o
  -7   7  19       28.38       31.76     20.16 o
  -6   7  19      171.68      147.66     23.47 o
  -5   7  19      144.97       95.19     21.00 o
  -4   7  19        3.25       -6.98     15.75 o
  -3   7  19      479.62      488.09     43.88 o
  -2   7  19       37.79       25.39     19.18 o
  -1   7  19      701.40      672.26     42.67 o
   0   7  19      151.59      125.30     23.55 o
   1   7  19       28.10       40.72     18.59 o
   2   7  19      212.80      192.24     27.02 o
   3   7  19      109.86      138.04     24.66 o
  -6   8  19        0.66        9.98     18.30 o
  -5   8  19       26.32       19.61     20.46 o
  -4   8  19      903.88      850.40     93.13 o
  -3   8  19       79.27       81.47     26.69 o
  -2   8  19       27.21       39.75     21.17 o
  -1   8  19      133.10      102.69     23.60 o
   0   8  19       11.45        2.17     18.51 o
   1   8  19      285.42      278.38     30.90 o
   2   8  19      179.08      155.02     26.92 o
  -5   9  19        1.56        7.83     23.20 o
  -4   9  19       17.62        8.09     24.29 o
  -3   9  19       86.11       70.90     28.76 o
  -2   9  19       64.53       77.50     24.25 o
  -1   9  19       30.49       29.54     21.48 o
   0   9  19      180.80      172.16     27.79 o
  -9   0  20        1.60       -9.32     24.07 o
  -8   0  20       23.94       49.13     26.51 o
  -7   0  20     2440.34     2508.52    103.21 o
  -6   0  20      410.90      393.90     78.20 o
  -5   0  20     2039.83     1978.12     87.57 o
  -4   0  20      266.35      277.50     42.75 o
  -3   0  20      780.31      827.31     49.76 o
  -2   0  20      445.07      547.43     40.74 o
  -1   0  20        1.70        2.63     15.38 o
   0   0  20     1314.84     1278.08     64.70 o
   1   0  20     1682.45     1752.90    127.28 o
   2   0  20       30.59       32.39     26.21 o
   3   0  20       11.40       -1.68     31.97 o
   4   0  20        3.63      -15.20     25.17 o
   5   0  20      100.72       83.09     35.70 o
  -9   1  20      264.28      256.56     30.70 o
  -8   1  20      263.21      242.70     28.10 o
  -7   1  20       75.56       59.49     20.40 o
  -6   1  20     1803.59     1865.69     60.42 o
  -5   1  20      820.85      845.68     34.79 o
  -4   1  20      990.96     1011.37     36.52 o
  -3   1  20      222.70      242.75     28.63 o
  -2   1  20      228.85      223.65     19.77 o
  -1   1  20      716.20      741.68     32.69 o
   0   1  20     1040.01     1127.59     42.83 o
   1   1  20       69.13       19.18     21.80 o
   2   1  20     1581.43     1547.75     77.72 o
   3   1  20       54.33       24.92     19.87 o
   4   1  20       44.83       25.28     18.79 o
   5   1  20      148.36       96.86     25.33 o
  -9   2  20      388.05      370.29     34.83 o
  -8   2  20       70.55       58.18     19.57 o
  -7   2  20      510.78      584.00     50.44 o
  -6   2  20       21.64       28.59     14.94 o
  -5   2  20     1143.28     1165.60     42.46 o
  -4   2  20      279.80      288.93     22.22 o
  -3   2  20       52.15       56.57     13.87 o
  -2   2  20      155.21      184.69     18.44 o
  -1   2  20       25.72       20.65     13.39 o
   0   2  20      271.10      278.86     25.31 o
   1   2  20     1439.26     1463.85     56.41 o
   2   2  20      163.64      124.11     23.26 o
   3   2  20      280.40      310.10     35.21 o
   4   2  20       35.18       27.11     19.41 o
  -9   3  20      263.38      254.98     30.40 o
  -8   3  20      438.28      383.57     34.93 o
  -7   3  20      512.92      516.70     43.40 o
  -6   3  20      612.63      647.53     35.30 o
  -5   3  20      239.96      243.91     23.48 o
  -4   3  20      100.22      105.12     25.26 o
  -3   3  20      283.55      262.83     21.51 o
  -2   3  20       67.68       58.24     14.29 o
  -1   3  20      649.41      662.34     44.75 o
   0   3  20       36.27       28.47     15.46 o
   1   3  20      427.33      499.40     32.21 o
   2   3  20      678.18      674.42     41.74 o
   3   3  20        0.30        5.11     17.36 o
   4   3  20      531.05      544.10     40.01 o
  -8   4  20       22.12       32.10     18.83 o
  -7   4  20      141.35       78.79     20.96 o
  -6   4  20        5.48       11.46     13.99 o
  -5   4  20     1616.32     1661.21     73.42 o
  -4   4  20      408.33      434.90     26.72 o
  -3   4  20      759.69      756.07     33.85 o
  -2   4  20     1026.27     1030.73     44.58 o
  -1   4  20       43.99       -9.22     32.04 o
   0   4  20      487.44      499.56     36.44 o
   1   4  20     1201.62     1255.60     52.35 o
   2   4  20       61.69       47.66     18.26 o
   3   4  20      853.64      848.94     55.95 o
   4   4  20      146.66       86.61     33.64 o
  -8   5  20      399.23      395.94     39.87 o
  -7   5  20        0.67       21.36     16.49 o
  -6   5  20     1003.91     1114.36     52.79 o
  -5   5  20      208.81      190.10     24.23 o
  -4   5  20     1513.93     1547.75     54.11 o
  -3   5  20      864.47      882.50     39.85 o
  -2   5  20       30.57       14.00     15.43 o
  -1   5  20      580.27      604.79     42.31 o
   0   5  20      464.90      449.39     34.80 o
   1   5  20     2209.15     2257.34     68.97 o
   2   5  20      117.31      135.01     34.69 o
   3   5  20        1.03       28.22     24.51 o
  -7   6  20      238.90      245.37     49.32 o
  -6   6  20       43.25       15.83     18.05 o
  -5   6  20      751.77      785.10     44.62 o
  -4   6  20      375.20      358.81     31.48 o
  -3   6  20      407.43      430.30     34.14 o
  -2   6  20      573.66      544.06     38.31 o
  -1   6  20      187.13      185.78     29.69 o
   0   6  20     1558.25     1622.74     59.43 o
   1   6  20        3.90       -7.51     16.67 o
   2   6  20       81.66       96.85     23.01 o
   3   6  20      131.77      136.30     29.30 o
  -6   7  20      142.88      131.40     24.16 o
  -5   7  20       46.01       12.30     17.63 o
  -4   7  20      353.15      352.83     51.16 o
  -3   7  20     1271.38     1170.77     56.11 o
  -2   7  20        0.23       13.37     16.34 o
  -1   7  20      432.85      469.74     36.98 o
   0   7  20      369.41      392.36     44.56 o
   1   7  20       45.26       27.73     19.57 o
   2   7  20      316.96      315.82     33.60 o
  -5   8  20      672.05      689.65     67.43 o
  -4   8  20      512.80      479.61     46.86 o
  -3   8  20      336.93      320.38     81.35 o
  -2   8  20      425.00      389.62     36.07 o
  -1   8  20        1.88        9.74     21.02 o
   0   8  20      401.96      372.76     42.50 o
   1   8  20      797.85     1013.33    159.84 o
  -9   1  21      103.43      104.58     31.25 o
  -8   1  21        4.09        4.45     17.76 o
  -7   1  21       89.00      108.21     23.32 o
  -6   1  21       25.19       15.73     17.50 o
  -5   1  21       33.20       24.21     13.18 o
  -4   1  21       30.70       25.94     13.28 o
  -3   1  21        4.46       -3.79     11.32 o
  -2   1  21        8.40       19.34     14.24 o
  -1   1  21       11.95        3.65     13.36 o
   0   1  21       50.45       56.14     16.96 o
   1   1  21       36.49       28.14     20.16 o
   2   1  21       18.11        3.30     17.81 o
   3   1  21       18.58      -16.89     16.89 o
   4   1  21       81.72       71.28     24.17 o
  -8   2  21       15.90       12.62     19.03 o
  -7   2  21      131.23      137.99     24.24 o
  -6   2  21        4.45        3.20     13.88 o
  -5   2  21        7.04        3.36     13.19 o
  -4   2  21      102.77      105.12     16.67 o
  -3   2  21       29.98        0.80     11.40 o
  -2   2  21       28.70       35.87     13.74 o
  -1   2  21      787.33      793.91     45.79 o
   0   2  21      263.32      245.62     28.34 o
   1   2  21        9.96        1.02     16.51 o
   2   2  21       85.14       83.23     22.15 o
   3   2  21       26.02        0.56     19.03 o
   4   2  21       10.27      -16.76     19.37 o
  -8   3  21       10.93       27.35     19.98 o
  -7   3  21      260.78      266.48     30.34 o
  -6   3  21        0.36        7.42     14.66 o
  -5   3  21        0.52       -3.28     14.21 o
  -4   3  21      183.36      156.85     18.72 o
  -3   3  21      783.02      777.21     35.20 o
  -2   3  21      418.07      437.83     31.21 o
  -1   3  21       11.94        1.41     14.54 o
   0   3  21      117.06       80.43     29.71 o
   1   3  21      196.47      102.00     33.79 o
   2   3  21      165.10      138.69     25.26 o
   3   3  21        3.86       -3.61     19.55 o
  -8   4  21      609.61      540.85     41.36 o
  -7   4  21      123.72      126.58     31.22 o
  -6   4  21       11.38       18.64     16.37 o
  -5   4  21      393.91      386.04     40.76 o
  -4   4  21      142.31       89.93     22.84 o
  -3   4  21      199.47      196.18     20.33 o
  -2   4  21      131.01      136.70     23.09 o
  -1   4  21       35.62       42.06     20.85 o
   0   4  21      322.74      410.43     34.73 o
   1   4  21       10.51       -3.67     16.59 o
   2   4  21       11.33       35.65     22.48 o
   3   4  21      134.18       91.32     28.14 o
  -7   5  21        5.49        0.20     17.06 o
  -6   5  21      348.12      312.10     30.10 o
  -5   5  21        2.02       11.13     16.83 o
  -4   5  21      404.01      434.26     34.66 o
  -3   5  21       67.34       32.41     24.10 o
  -2   5  21      137.51      141.57     26.10 o
  -1   5  21      507.85      505.24     65.20 o
   0   5  21      215.10      225.35     27.81 o
   1   5  21      354.15      267.41     30.07 o
   2   5  21       24.99       30.01     19.65 o
  -6   6  21      189.23      208.50     27.75 o
  -5   6  21      323.39      328.63     31.60 o
  -4   6  21       19.49       20.35     23.71 o
  -3   6  21      517.20      581.33     46.50 o
  -2   6  21       24.89       15.18     17.95 o
  -1   6  21        4.10       -1.29     16.88 o
   0   6  21      134.85      119.22     28.81 o
   1   6  21       13.71       16.99     21.16 o
   2   6  21        9.55       14.01     19.34 o
  -5   7  21       64.43       58.20     25.16 o
  -4   7  21      156.19      106.71     54.99 o
  -3   7  21       30.85       30.25     19.90 o
  -2   7  21      134.46      107.75     23.91 o
  -1   7  21        2.87       -1.26     19.09 o
   0   7  21       68.91       38.22     23.44 o
   1   7  21        5.24      -42.10     45.21 o
  -3   8  21      392.35      325.84     40.91 o
  -2   8  21       12.30      -25.81     25.81 o
  -8   0  22      362.18      357.32     49.81 o
  -7   0  22       92.26      107.24     42.16 o
  -6   0  22     3864.96     4022.90    246.42 o
  -5   0  22     1391.14     1415.10     61.53 o
  -4   0  22      364.02      427.17     39.28 o
  -3   0  22     1027.87     1149.39    144.38 o
  -2   0  22      109.21      117.40     35.45 o
  -1   0  22     1593.44     1751.25     68.26 o
   0   0  22     1720.05     1669.56     85.54 o
   1   0  22     2152.52     2193.74     97.51 o
   2   0  22      518.47      615.96     60.83 o
   3   0  22       47.70       17.64     30.04 o
  -8   1  22      270.03      229.06     30.84 o
  -7   1  22      650.29      613.39     65.73 o
  -6   1  22       12.88        5.44     18.04 o
  -5   1  22     2051.23     2228.65     60.96 o
  -4   1  22      254.33      266.77     22.71 o
  -3   1  22      305.04      296.77     24.14 o
  -2   1  22       75.81       78.67     15.82 o
  -1   1  22        3.02      -14.73     14.73 o
   0   1  22     1176.69     1323.18     57.79 o
   1   1  22      402.88      347.77     33.36 o
   2   1  22        6.55      -10.84     18.83 o
   3   1  22      362.50      396.41     36.53 o
  -8   2  22      196.46      149.09     26.80 o
  -7   2  22      200.14      235.58     33.22 o
  -6   2  22      795.73      766.90     46.49 o
  -5   2  22       68.94       98.11     19.09 o
  -4   2  22        9.88       37.02     14.25 o
  -3   2  22      192.07      252.98     22.74 o
  -2   2  22      280.97      260.83     25.43 o
  -1   2  22      376.52      452.47     32.73 o
   0   2  22      151.90      130.27     26.26 o
   1   2  22       52.90       58.13     21.96 o
   2   2  22      589.09      561.31     41.03 o
   3   2  22        8.65      -18.65     18.65 o
  -7   3  22      817.94      853.21     56.59 o
  -6   3  22        4.05       11.93     18.15 o
  -5   3  22      277.89      316.02     28.46 o
  -4   3  22       61.52       71.88     16.33 o
  -3   3  22      170.79      103.06     18.37 o
  -2   3  22     1951.50     2061.21     92.18 o
  -1   3  22       94.46       75.06     19.15 o
   0   3  22      636.44      630.04     37.70 o
   1   3  22      698.07      762.23     46.54 o
   2   3  22        3.46        6.64     20.28 o
  -7   4  22      138.31      129.41     28.83 o
  -6   4  22      736.00      806.67     46.26 o
  -5   4  22       56.35       48.74     19.62 o
  -4   4  22      407.92      403.67     36.58 o
  -3   4  22      352.11      346.44     33.03 o
  -2   4  22       40.98       35.48     18.77 o
  -1   4  22      528.26      523.15     39.10 o
   0   4  22      482.91      535.62     44.03 o
   1   4  22       63.49       47.53     20.93 o
   2   4  22       54.76       27.60     25.23 o
  -6   5  22       51.48       35.42     19.73 o
  -5   5  22      360.95      366.30     32.97 o
  -4   5  22      399.43      422.68     34.78 o
  -3   5  22      304.51      272.00     29.31 o
  -2   5  22      428.64      398.31     40.66 o
  -1   5  22       33.33       30.45     19.35 o
   0   5  22      440.37      515.41     40.24 o
   1   5  22      249.16      245.50     42.36 o
  -5   6  22      171.68      156.93     36.15 o
  -4   6  22      152.00      162.01     31.93 o
  -3   6  22      819.62      712.76     52.26 o
  -2   6  22       12.87       -7.13     18.76 o
  -1   6  22     2237.12     2416.92     89.61 o
   0   6  22       95.22      112.94     32.45 o
  -3   7  22        4.97       -0.07     21.53 o
  -2   7  22      281.35      301.75     33.51 o
  -7   1  23      169.14      175.50     29.00 o
  -6   1  23       54.62       61.90     23.89 o
  -5   1  23       16.73       43.17     17.74 o
  -4   1  23      119.81      144.71     20.00 o
  -3   1  23       16.57       -4.71     13.62 o
  -2   1  23        4.61        6.82     13.92 o
  -1   1  23       13.58        6.91     16.16 o
   0   1  23        0.20      -15.26     18.15 o
   1   1  23       84.90       49.54     22.71 o
   2   1  23       14.18        6.12     22.05 o
  -7   2  23        0.28       20.60     19.80 o
  -6   2  23        0.15        3.80     21.16 o
  -5   2  23      707.04      629.61     38.37 o
  -4   2  23       93.58       68.40     16.77 o
  -3   2  23       47.90       40.38     16.19 o
  -2   2  23      253.07      216.39     25.74 o
  -1   2  23       54.37       40.10     26.09 o
   0   2  23        0.78      -13.62     18.53 o
   1   2  23        7.07       -7.69     20.47 o
   2   2  23        2.13      -26.45     33.27 o
  -6   3  23      109.01      108.01     22.07 o
  -5   3  23      119.67      123.80     23.45 o
  -4   3  23      118.38      101.13     18.78 o
  -3   3  23       14.52        0.53     15.85 o
  -2   3  23        2.87      -10.14     15.69 o
  -1   3  23       56.86       30.07     20.74 o
   0   3  23        8.10       -2.55     15.99 o
   1   3  23       13.37        5.89     20.34 o
  -6   4  23       79.09       81.50     23.53 o
  -5   4  23       40.41       21.78     19.98 o
  -4   4  23       17.13       -5.15     17.76 o
  -3   4  23       89.90       71.41     23.05 o
  -2   4  23       13.24        8.57     18.70 o
  -1   4  23        3.89      -14.57     17.94 o
   0   4  23       36.44       33.69     20.91 o
   1   4  23       18.24       -4.07     52.54 o
  -5   5  23        0.66        5.65     19.15 o
  -4   5  23       86.68       71.48     24.37 o
  -3   5  23       61.82       59.06     21.88 o
  -2   5  23       18.67       12.64     19.14 o
  -1   5  23       12.17       34.06     20.57 o
   0   5  23        3.97       -9.86     30.21 o
  -6   0  24        0.25      -15.30     43.38 o
  -5   0  24     1125.34     1247.69     67.94 o
  -4   0  24     1261.38     1435.87    129.16 o
  -3   0  24      104.85      124.37     28.15 o
  -2   0  24      764.26      816.55     54.52 o
  -1   0  24      143.62      138.25     37.70 o
   0   0  24      254.62      319.75     93.27 o
  -6   1  24      913.32      899.54     55.01 o
  -5   1  24       59.46       50.30     19.92 o
  -4   1  24       74.94       79.14     18.19 o
  -3   1  24     1218.09     1422.04     52.16 o
  -2   1  24        0.64       -5.74     21.63 o
  -1   1  24     1019.72      990.97     54.79 o
   0   1  24      255.99      287.64     34.10 o
  -5   2  24       28.97       30.86     19.89 o
  -4   2  24      224.92      245.49     27.38 o
  -3   2  24       79.28       71.00     21.33 o
  -2   2  24      776.85      791.91     44.38 o
  -1   2  24      180.88      214.28     26.63 o
   0   2  24      461.39      379.44     40.04 o
  -5   3  24      840.91      861.52     45.73 o
  -4   3  24      130.40      141.12     21.27 o
  -3   3  24       42.60       56.16     20.49 o
  -2   3  24       56.11       20.15     19.70 o
  -1   3  24      673.49      721.35     47.99 o
  -4   4  24      405.31      441.95     44.88 o
  -3   4  24      264.99      291.36     32.99 o
  -2   4  24      322.78      230.48     34.45 o
  -3   1  25        4.48       17.31     16.43 o
 
